# Supplementary material for: Heterogeneity in global vegetation and terrestrial climate change during the late Eocene to early Oligocene transition
Source: Sci Rep. 2017 Feb 24;7:43386. doi: 10.1038/srep43386 (PMC5324063; doi:10.1038/srep43386)
Supplement: Supplementary Dataset 2–4 [file srep43386-s2.xls]

## Sheet: 2. Main table
Pollen assemblage ID	Latitude	Longitude	Pollen assemblage name	Maximum age (Ma)	Minimum age (Ma)	Method of dating	Quality of dating	Assigned stage	Included in presence/absence matrix (if not reason given)	Palaeo - biome	MAT min (°C)	MAT max (°C)	CMMT min (°C)	CMMT max (°C)	WMMT min (°C)	WMMT max (°C)	Included in higher resolution analysis (fig. 4)	Dating of higher resolution (numerical ages or sample numbers used in supplementary information table 1 in the form of pollen assemblage ID_XX)	Reference
1	67.85	1	Depth: 478m	34.7	34.7	Magnetostratigraphy, Dinoflagellates	1	Priabonian	Yes	Temperate conifer forest	11.6	14	1.4	3.7	19.4	24.3	Yes	Numerical: 37.6, 34.7, 34.01, 34.0, 33.9, 33.89, 33.7, 30.9 Ma	Eldrett et al., 2009
2	67.85	1	Depth: 469m	34	34	Magnetostratigraphy, Dinoflagellates	1	Priabonian	Yes	Temperate conifer forest	11.6	14	1.4	3.7	19.4	24.3	No		Eldrett et al., 2009
3	67.85	1	Depth: 467.5m	33.9	33.9	Magnetostratigraphy, Dinoflagellates	1	Boundary	Yes	Temperate conifer forest	11.6	14	1.4	3.7	19.4	24.3	No		Eldrett et al., 2009
4	67.85	1	Depth: 455.5m	30.9	30.9	Magnetostratigraphy, Dinoflagellates	1	Rupelian	Yes	Temperate conifer forest	11.6	14	1.4	3.7	19.4	24.3	No		Eldrett et al., 2009
5	66.9	-6.5	Depth: 579.1m	32.4	32.4	Magnetostratigraphy, Dinoflagellates	1	Rupelian	Yes	Temperate conifer forest	11.6	14	-0.3	3.7	19.4	24.3	No		Eldrett et al., 2009
6	75.5	6.9	Depth: 468.5m	35.8	35.8	Magnetostratigraphy, Dinoflagellates	1	Priabonian	Yes	Temperate conifer forest	-1.1	21.7	-25.8	15.6	17	29.5	Yes	Numerical: 38.0, 37.9, 37.8, 37.6, 37.5, 37.4, 37.0, 36.6, 36.4, 36.3, 36.1, 35.8, 32.0, 29.7 Ma	Eldrett et al., 2009
7	75.5	6.9	Depth: 443.3m	32	32	Magnetostratigraphy, Dinoflagellates	1	Rupelian	Yes	Temperate conifer forest	11.6	18.4	-0.3	12.5	19.4	29.4	No		Eldrett et al., 2009
8	-67	75.75	Depth: 142.5m	38.4	33.9	Palynology (Middle N. asper zone of Partridge, 2006), Diatoms	3	Priabonian	Yes	Cool-temperate shrubland	15.5	13.7	10.3	8.6	22.7	23	No		Macphail and Truswell, 2004
9	35.9	123.9	Depth: 1560-1080 m	37.2	33.9	Palynology	3	Priabonian	Yes	Cool-temperate mixed forest	13.3	21.7	-0.1	13.5	19.3	28.3	No		Yi et al., 2003
10	36.6	102.4	Local Pollen Zone C4	34	33.9	Magnetostratigraphy	1	Boundary	Yes	Xerophytic shrubland	17	18.4	6.2	12.5	26.5	28.1	No		Hoorn et al., 2012
11	-30.1	132.1	Pidinga Formation	38.4	33.9	Foraminifera (P15-P16), Palynology (middle N. asperus zone), Correlation to Tortachilla Limestone	2	Priabonian	Yes	Warm-temperate mixed forest	15.8	13.7	6.4	8.6	23.6	23	No		Benbow et al., 1982; Martin, 1990; Alley and Beecroft, 1993; Macphail, 2007
12	-31	121.2	Coolgardie	38.4	33.9	Correlation	4	Priabonian	Yes	Cool-temperate mixed forest	15.5	13.7	10.3	8.6	20.4	23	No		Balme and Churchill, 1959
13	-41.5	145.75	Depth: 318.9m	33.9	31.5	Palynology (upper N. asperus zone)	3	Rupelian	Yes	Warm-temperate mixed forest	13.4	13.7	6.4	8.6	22.7	23	No		Baillie, 1987
14	-41.5	145.75	Depth 229.5m	33.9	31.5	Palynology (upper N. asperus zone)	3	Rupelian	Yes	Warm-temperate mixed forest	13.4	13.7	6	8.6	22.7	23	No		Baillie, 1987
15	9.45	76.33	Depth 374 m	38.4	33.9	Palynology	4	Priabonian	Yes	Tropical mangroves, swamps and forests	26	25.7	24.3	18.8	26.7	27.8	No		Rao, 1995
16	9.45	76.33	Depth 318m	33.9	33.9	Palynology	3	Boundary	Yes	Tropical mangroves, swamps and forests	26	27.3	24.3	23.6	26.7	28.1	No		Rao, 1995
17	9.45	76.33	Depth 295m	33.9	28.4	Palynology	4	Rupelian	Yes	Tropical mangroves, swamps and forests	26	25.7	24.3	18.8	26.7	27.8	No		Rao, 1995
18	-22.9	-46.5	Tanque Basin	37.2	33.9	Palynology	4	Priabonian	Yes	Tropical mangroves, swamps and forests	17	18.4	7.7	12.5	26.5	28.1	No		Garcia et al., 2008
19	41.33	19.831	Level K2	33.9	28.45	Foraminifera	2	Rupelian	Yes	Xerophytic shrubland	17.2	18.4	10	12.5	26.5	28.2	No		Gjani et al., 2003
20	-32.75	143.5	Knights Group	38.4	31.5	Palynology; Middle - Upper N asperus zone	5	E-O	No (not restricted to one stage)								No		Martin, 1973
21	50	132.45	Buzulin Suite	37.2	28.45	Palynology	5	E-O	No (not restricted to one stage)								No		Ziva, 1973
22	12.7	80.03	Madanam	37.2	33.9	Palynology	4	Priabonian	Yes	Tropical mangroves, swamps and forests	22.2	27.7	16.3	23.3	27.3	28.1	No		Venkatachala and Rawat, 1973
23	10.75	79.75	Karaikal	37.2	33.9	Palynology	4	Priabonian	Yes	Tropical mangroves, swamps and forests	19.5	27.1	16.3	23.1	24.7	28.1	No		Venkatachala and Rawat, 1973
24	24.06	88.6	Kopili Formation	39	38	Biostratigraphy; Multiple	2	Bartonian	No (dated to Bartonian)								No		Baksi and Deb, 1980; Najman et al., 2008
25	-39	-61	Zone C3	37.2	33	Biostratigraphy; Multiple	5	E-O	No (not restricted to one stage)								No		Guerstein, 1990b; Guerstein et al., 1995
26	57.9	65.99	Upper Tavda Formation	36.7	34.4	Nannoplankton; NN18-20	2	Priabonian	Yes	Paratropical/subtropical mixed forest	9.3	24	-1.5	16.7	21.6	28.1	No		Kulkova and Volkova, 1997; Archipov et al., 2005; Volkova and Kuz'mina, 2005
27	-77.008	163.755	Rhizosolenia oligoceanica Zone	33.5	30.1	Diatoms	2	Rupelian	Yes	Tundra	6.5	26.7	-1.5	22.3	22	29.1	No		Cape Roberts Science Team, 1999; Askin and Raine, 2000; Francis et al., 2008
28	69.5	-135.75	Integricorpus Zone	37.2	33.9	Biostratigraphy; palynology and foraminifera	3	Priabonian	Yes	Cool-temperate mixed forest	13.8	12.6	3.1	13.3	22.1	28.1	No		Norris, 1997
29	47.5	139.1	Sonle Flora	37.2	33.9	Biostratigraphy	3	Priabonian	Yes	Warm-temperate mixed forest	13.8	14	3.1	2.9	23.6	24.3	No		Lopatina, 2001
30	47.5	139.1	Bui Flora	34	32	Palynology	3	Boundary	Yes	Warm-temperate mixed forest	13.8	14	5.6	2.9	25.6	24.3	No		Lopatina, 2001
31	49.1	37.45	Kiev subsuite	37.2	33.9	Biostratigraphy, correlation	3	Priabonian	Yes	Warm-temperate mixed forest	17	18.4	6.2	12.5	26.5	27.9	No		Mikhelis and Uziyuk, 1973
32	49.1	37.45	Khar'kov subsuite	33.9	28.45	Biostratigraphy, correlation	3	Rupelian	Yes	Warm-temperate mixed forest	17	18.4	6.2	8.1	26.5	27.9	No		Mikhelis and Uziyuk, 1973
33	-34.2	140.8	Renmark Beds	38.4	33.9	Palynology	4	Priabonian	Yes	Warm-temperate mixed forest	15.8	18.4	6.4	9.1	22.8	23.9	Yes	Samples: 1-2 Priabonian; 3-4 EOT; 5-6 Rupelian	Martin, 1991
34	-34.2	140.8	Lower P tuberculatus Zone	31.5	28.4	Palynology	3	Rupelian	Yes	Warm-temperate mixed forest	12.2	13.7	6.4	8.6	21.6	23	No		Martin, 1991
35	-31	144.3	Depth 72.6m	38.4	33.9	Middle N asperus Zone	3	Priabonian	Yes	Warm-temperate mixed forest	22	25.6	18.8	18.2	25.1	27.8	No		Martin, 1997
36	25.25	92.4	Kopili Formation	39	38	Correlation, biostratigraphy	2	Bartonian	No (dated to Bartonian)								No		Singh and Tripathi, 1987
37	52.55	-122.45	Australian Creek Formation	37.2	28.45	Various	5	E-O	No (not restricted to one stage)								No		Piel, 1977; Ridgeway et al., 1995
38	-21.75	-40.9	Bacia de Campos	37.2	33.9	Biostratigraphy: foraminifera, palynology	3	Priabonian	Yes	Tropical evergreen forest	22	25.7	19	23.1	28.1	28.1	No		Regali et al., 1974
39	-19.1	-39.4	Bacia do Espirito	37.2	33.9	Biostratigraphy: foraminifera, palynology	3	Priabonian	Yes	Tropical evergreen forest	22	25.7	19	23.1	28.1	28.1	No		Regali et al., 1974
40	-10.7	-36.5	I-ALS-4	37.2	33.9	Biostratigraphy: foraminifera, palynology	3	Priabonian	Yes	Tropical evergreen forest	22	25.7	19	23.1	28.1	28.1	No		Regali et al., 1974
41	-1.85	-43	I-MAS-3A	37.2	33.9	Biostratigraphy: foraminifera, palynology	3	Priabonian	Yes	Tropical evergreen forest	22	25.7	19	23.1	28.1	28.1	No		Regali et al., 1974
42	23.2	94.3	Yaw Formation	37.2	33.9	Biostratigraphy	3	Priabonian	Yes	Tropical evergreen forest	25.5	25.8	21.8	21.1	25.3	27.1	No		Reimann and Thaung, 1981
43	-33.4	134.5	Pidinga Formation	38.4	33.9	Middle N asperus Zone	3	Priabonian	Yes	Cool-temperate shrubland	20.6	19.2	10.7	6.8	23.5	26.1	No		Martin, 1990; Stoian and Cooper, 2003; Macphail, 2007; Stoian et al., 2008
44	22.5	113.75	Baoan Formation	33.9	28.4	Biostratigraphy	3	Rupelian	Yes	Xerophytic shrubland	22.2	18.4	13.6	12.5	27.3	28.1	No		Lei, 1985
45	-23.5	150.6	439.75-439.76	36	32.1	Palynology, K-Ar	5	E-O	No (not restricted to one stage)								No		Dettmann and Clifford, 2000
46	50.15	12.7	Stare Sedlo Formation	37.2	33.9	Correlation	4	Priabonian	Yes	Paratropical/subtropical mixed forest	22.9	23.1	17.6	16.7	24.7	27.4	No		Knobloch and Konzalová, 1998
47	51.2	11.99	Weisselster Basin	37.2	33.9	Palynology	4	Priabonian	Yes	Paratropical/subtropical mixed forest	22.9	23.1	17.6	16.7	24.7	27.4	No		Knobloch and Konzalová, 1998
48	37.9	29.75	Tokca Formation	33.9	28.45	Biostratigraphy: multiple	3	Rupelian	Yes	Paratropical/subtropical mixed forest	17	17.3	6.2	10.8	26.5	26.7	No		Akkiraz and Akgün, 2005
49	37.9	29.75	Hayrethin Formation	33.9	28.45	Biostratigraphy: Multiple	3	Rupelian	Yes	Paratropical/subtropical mixed forest	15.6	20.8	5	13.3	21.6	28.1	No		Akkiraz and Akgün, 2005
50	26.4	94.4	Barail Formation	37.2	33.9	Palynology	4	Priabonian	Yes	Tropical mangroves, swamps and forests	21.7	27.7	19	23.2	27.5	28.1	No		Mandal, 1996
51	-36.99	175.05	Waikato Coal Measures	35	33.9	Palynology	3	Priabonian	Yes	Unknown	21.4	21.7	15.2	18.3	26	27.5	No		Edbrooke et al., 1994; 1998
52	-37.9	174.9	Waikato Coal Measures	35	33	Palynology	5	E-O	No (uncertain EOT position)								No		Pocknall, 1985
53	26.75	94.71	Barail Formation	37.2	28.45	Palynology	5	E-O	No (not restricted to one stage)								No		Saxena et al., 2002
54	26.75	94.71	Kopili Formation	39	38	Multiple	3	Bartonian	No (dated to Bartonian)								No		Saxena et al., 2002
55	25.5	92.72	Kopili Formation	39	38	Multiple	3	Bartonian	No (dated to Bartonian)								No		Trivedi and Saxena, 2000
56	-61.4	-42.65	62R-56R	38	33.7	Palynology	4	Priabonian	Yes	Cool-temperate mixed forest	15.5	13.7	10.3	5.1	20.4	22.8	No		Mohr, 1990; Houben et al., 2011
57	-61.4	-42.65	55R-53R	33.7	28.45	Palynology	4	Rupelian	Yes	Cool-temperate mixed forest	15.5	23.4	10.3	16.7	20.4	26.1	No		Mohr, 1990; Houben et al., 2011
58	38.1	-73.75	USGS Sample 61	37.2	33.9	Biostratigraphy; multiple	3	Priabonian	Yes	Temperate mixed forest	17.4	21.9	7	15.6	23.6	27.9	No		Bebout, 1980
59	-34	119.4	Werillup Formation	38.4	33.9	Palynology	4	Priabonian	Yes	Warm-temperate mixed forest	26.6	13.7	25.3	5.1	27.8	22.8	No		Stover and Partridge, 1982
60	-52.75	-68.5	Cullen Formation	37.2	28.45	Correlation	5	E-O	No (not restricted to one stage)								No		Zamaloa and Romero, 1990
61	31.8	-88.7	Forest Hill Formation	33.9	30	Biostratigraphy	2	Rupelian	Yes	Warm-temperate mixed forest	19.7	24.2	12	16.7	21.6	27.7	No		Oboh and Morris, 1994
62	31.55	-88	Bumpnose Formation	33.9	30	Biostratigraphy	2	Rupelian	Yes	Warm-temperate mixed forest	19.7	18.4	12	12.5	22.1	27.7	No		Oboh and Morris, 1994
63	31.55	-88	Red Bluff Formation	33.9	30	Biostratigraphy	2	Rupelian	Yes	Warm-temperate mixed forest	19.7	18.4	12	12.5	22.1	27.7	No		Oboh and Morris, 1994
64	23.7	106.85	Nadu Formation	37.2	33.9	Mammals, Palynology	3	Priabonian	Yes	Paratropical/subtropical mixed forest	26.9	18.4	26.2	12.5	27.7	27.5	No		Gengwu and Rongyu, 1999
65	36.9	8.75	Numidian Flysch	33.9	28.45	Palynology	4	Rupelian	Yes	Tropical evergreen forest	22	27.4	18.8	23.1	25.1	29	No		Torricelli and Biffi, 2001
66	7.15	-71.9	4880m Depth	37.2	33.9	Biostratigraphy	3	Priabonian	Yes	Tropical evergreen forest	26.9	27.2	26.2	23.4	27.7	28.3	Yes	Samples: 1-9 Priabonian; 10 EOT; 11-15 Rupelian	Rull, 2003
67	7.15	-71.9	4870m Depth	33.9	28.45	Biostratigraphy	3	Rupelian	Yes	Tropical evergreen forest	26.9	27	26.2	23.4	27.7	28.2	No		Rull, 2003
68	7.15	-71.9	Boundary COT-1X	33.9	33.9	Biostratigraphy	1	Boundary	Yes	Tropical evergreen forest	26.9	27	26.2	23.4	27.7	28.2	No		Rull, 2003
69	18.6	-98.5	F Section	37.2	28.45	Palynology, Correlation	5	E-O	No (not restricted to one stage)								No		Ramírez-Arriaga et al., 2008
70	18.6	-98.5	H Section	37.2	28.45	Palynology, correlation	5	E-O	No (not restricted to one stage)								No		Ramírez-Arriaga et al., 2008
71	18.5	-98.7	A section	37.2	28.45	Palynology	5	E-O	No (not restricted to one stage)								No		Ramírez-Arriaga et al., 2006
72	4.5	-73.1	Esmeralda Formation	37.94	33.9	Palynology	4	Priabonian	Yes	Tropical evergreen forest	24.8	27.4	22.5	23.9	26.4	28.9	No		Rodríguez-Forero et al., 2012
73	39.15	117.17	Shahejie Formation	37.2	33.9	Biostratigraphy; correlation; isotopic	3	Priabonian	Yes	Paratropical/subtropical mixed forest	17.4	16.8	7	9.4	26.5	25	No		Ziguo et al., 1998
74	39.15	117.17	Shahejie Formation	33.9	28.45	Biostratigraphy; correlation; isotopic	3	Rupelian	Yes	Paratropical/subtropical mixed forest	17	16.8	6.2	9.4	26.5	25	No		Ziguo et al., 1998
75	59.25	97.1	Ibdzhibdckskaya Formation	33.9	28.45	Biostratigraphy	3	Rupelian	Yes	Paratropical/subtropical mixed forest	13.8	14	3.1	3.7	22.8	24.3	No		Alexandrova et al., 1985
76	58.2	92.5	Kulakovskaya Formation	33.9	28.45	Biostratigraphy	3	Rupelian	Yes	Paratropical/subtropical mixed forest	17	15.8	6.2	5.2	26.5	26.3	No		Alexandrova et al., 1985
77	54.95	91.6	Akgashtykskaya Formation	37.2	33.9	Biostratigraphy	3	Priabonian	Yes	Warm-temperate mixed forest	14.8	15.6	3.1	4.4	23.6	26.8	No		Alexandrova et al., 1985; Archipov et al., 2005; Volkova and Kuz'mina, 2005
78	58.2	92.5	Strelkovskaya Formation	37.2	33.9	Biostratigraphy	3	Priabonian	Yes	Warm-temperate mixed forest	9.3	18.3	-1.5	10.2	18.9	26.6	No		Alexandrova et al., 1985; Archipov et al., 2005; Volkova and Kuz'mina, 2005
79	49.25	58.05	Chegan Formation IIB	37.2	33.9	Biostratigraphy; Forminifera	3	Priabonian	Yes	Warm-temperate mixed forest	6.6	18.3	-10.9	10.2	19.3	28.3	No		Akhmetiev and Zaporozhets, 1992; 1993; Archipov et al., 2005; Volkova and Kuz'mina, 2005
80	49.25	58.05	Chegan Formation IIIA	33.9	28.45	Biostratigraphy; Foraminifera	3	Rupelian	Yes	Warm-temperate mixed forest	4.4	21.9	-11.5	15.6	19.3	28.3	No		Akhmetiev and Zaporozhets, 1992; 1993; Archipov et al., 2005; Volkova and Kuz'mina, 2005
81	35.25	62.3	Badkhyz	37.2	33.9	Biostratigraphy	3	Priabonian	Yes	Warm-temperate mixed forest	17.4	22.9	12.6	19.4	23.6	27.5	No		Abuzyarova, 1956
82	39.8	34.8	Yoncali Formation	39	33.9	Palynology	5	Bartonian-Priabonian	No (not restricted to one stage)								No		Akgün et al., 2002
83	45.5	134.3	Orekhovka NK2	37.2	33.9	Palynology	4	Priabonian	Yes	Warm-temperate mixed forest	17	18.3	6.2	10.2	26.5	28.1	No		Baskakova, 1990
84	45.5	134.3	Orekhovka NK3	33.9	28.45	Palynology	4	Rupelian	Yes	Warm-temperate mixed forest	17	16.1	6.2	6.6	26.5	25.6	No		Baskakova, 1990
85	41.85	24.7	Hvojna Basin	37.2	28.45	Correlation; biostratigraphy	5	E-O	No (not restricted to one stage)								No		Černjavska et al., 1988
86	51.35	12	Zoschen	35	33.9	Various	2	Priabonian	Yes	Warm-temperate mixed forest	17.4	17.4	10	8.3	27.3	27	No		Blumenstengel et al., 1996
87	51.35	12	Lochau	33.9	30	Various	2	Rupelian	Yes	Warm-temperate mixed forest	17.2	17.4	10	8.3	27.3	27	No		Blumenstengel et al., 1996
88	58.5	159.5	Amamina Formation	37.2	33.9	Many Biostratigraphies	2	Priabonian	Yes	Warm-temperate mixed forest	13.3	14	1.4	3.7	23.6	24.3	Yes	Samples: 1-4 Priabonian; EOT between samples 4 & 5; 5-6 Rupelian	Bratseva and Zyryanov, 1991; Zaporozhets et al., 2006
89	58.5	159.5	Gakkhin Formation	33.9	31	Many biostratigraphies	2	Rupelian	Yes	Warm-temperate mixed forest	13.3	15.6	1.4	4.4	19.7	25.6	No		Bratseva and Zyryanov, 1991; Zaporozhets et al., 2006
90	39.1	113.3	Lower Fanshi	35	33	Palynology	2	Priabonian	Yes	Paratropical/subtropical mixed forest	19.7	21.9	12	13.6	26.5	27.7	No		Zhang, 1988
91	39.1	113.3	Upper Fanshi	33	28.45	Palynology	2	Rupelian	Yes	Paratropical/subtropical mixed forest	19.7	21.4	12	13.6	26.5	27.7	No		Zhang, 1988
92	50.5	9.9	Sieblos 1994/1	37.2	33.9	Palynology	4	Priabonian	Yes	Paratropical/subtropical mixed forest	17	21.4	9.6	10.2	26.5	28.2	No		Hottenrott, 1998
93	50.5	9.9	Sieblos 1994/2	33.9	28.45	Palynology	4	Rupelian	Yes	Paratropical/subtropical mixed forest	17.4	21.4	9.6	10.2	26.5	28.1	No		Hottenrott, 1998
94	42.85	130.35	Lower Hunchun Formation	37.2	33.9	Palynology; Correlation	4	Priabonian	Yes	Paratropical/subtropical mixed forest	19.7	18.3	12	12.3	27.3	27.4	No		Liu, 1987
95	42.85	130.35	Upper Hunchun Formation	35	28.45	Palynology; Correlation	5	E-O	No (not restricted to one stage)								No		Liu, 1987
96	50.06	12.36	Cheb Basin	37.2	33.9	Palynology; Correlation	4	Priabonian	Yes	Paratropical/subtropical mixed forest	17.4	21.1	10.6	13.6	27.3	27.5	No		Konzalová, 1990
97	50.21	12.87	Stare Sedlo Formation	37.2	33.9	Palynology; correlation	4	Priabonian	Yes	Paratropical/subtropical mixed forest	19.7	22.2	16.3	13.6	27.3	27.7	No		Konzalová, 1990
98	49.5	8.1	Ebertsheim Formation 160m	33.9	28.45	Palynology	4	Rupelian	Yes	Paratropical/subtropical mixed forest	17.4	17.4	10	8.3	26.5	27	No		Hottenrott, 2002
99	49.5	8.1	Ebertsheim Formation 150m	33.9	28.45	Palynology	4	Rupelian	Yes	Paratropical/subtropical mixed forest	17	17.4	6.4	8.3	26.5	27	No		Hottenrott, 2002
100	12.15	92.75	Baratang Formation	39	33	Palynology	5	E-O	No (not restricted to one stage)								No		Mandal et al., 2003
101	36.4	102.8	Assemblage 3	35	30	Palynology	5	E-O	No (not restricted to one stage)								No		Ma et al., 1995
102	37.5	95.5	Middle of Lower Ganchaigou Formation	33.9	31	Palynology	4	Rupelian	Yes	Xerophytic shrubland	11.6	16.1	-0.3	7.8	22.8	25.6	No		Lu et al., 2010
103	40.25	-8	Casalinho de Cima Member	37.2	33.9	Mammals	3	Priabonian	Yes	Warm-temperate conifer forest	13.3	25.5	1.4	21.4	22.8	29.9	No		Pais, 1992
104	49.28	19.55	Bidy Potok Formation	37.2	28.45	Palynology	5	E-O	No (not restricted to one stage)								No		Snopkova and Gross, 1986
105	1.9	103.5	Bandar Tenggara	37.2	33.9	Palynology	4	Priabonian	Yes	Tropical mangroves, swamps and forests	22	21.9	18.8	15.6	27.5	28.1	No		Fong and Said, 2002
106	36.3	102.75	Xining Group PMIII BF3-2	37.2	33.9	Palynology	4	Priabonian	Yes	Xerophytic shrubland	17	22.2	6.2	13.6	26.5	28.5	No		Yu et al., 2003
107	51.05	40.15	Obuhorskaya	37.2	33.9	Biostratigraphy	3	Priabonian	Yes	Warm-temperate mixed forest	16.5	15.8	9.6	5.2	26	26.3	No		Shpul, 2005
108	51.05	40.15	Nizhnepasekovskaya	33.9	28.45	Correlation	4	Rupelian	Yes	Warm-temperate mixed forest	15.7	15.6	9.6	4.4	25.6	26.8	No		Shpul, 2005
109	34	111.03	Lushi Formation	37.2	33.9	Palynology	4	Priabonian	Yes	Warm-temperate conifer forest	16.5	25.2	5.5	22.1	27.3	27.3	No		Yang et al., 2005
110	34	111.03	Dayu Formation	33.9	28.45	Palynology	4	Rupelian	Yes	Warm-temperate conifer forest	16.5	18.4	5.5	12.5	27.3	27.3	No		Yang et al., 2005
111	45.6	11.35	Priabona	37.2	33.9	Stratotype. Various dating techniques	1	Priabonian	Yes	Paratropical/subtropical mixed forest	21.7	18.4	19	10.2	27.5	27.9	No		Gruas-Cavagnetto and Barbin, 1989
112	50.63	-4.33	lower Bovey Formation	37.2	33.9	Palynology	4	Priabonian	Yes	Paratropical/subtropical mixed forest	16.5	18.4	5.5	12.5	27.3	28.1	No		Freshney et al., 1982
113	46.5	2.75	Echant. 8	37.2	33.9	Palynology; Mammals	3	Priabonian	Yes	Sclerohphyll woodland	17	22.2	6.2	13.6	26.5	28.5	No		Farjanel and Turland, 1985
114	35.75	94.3	Hongschuichuan 188m	37.2	33.9	Palynology	4	Priabonian	Yes	Xerophytic shrubland	16.5	24.2	5.5	16.7	27.3	28.3	No		Guo et al., 2006
115	35.75	94.3	Hongshuichuan 53m	33.9	28.45	Palynology	4	Rupelian	Yes	Xerophytic shrubland	17	21.7	6.2	13.6	26.5	28.2	No		Guo et al., 2006
116	42.5	76.4	Palyno-complex 2	37.2	33.9	Palynology	4	Priabonian	Yes	Warm-temperate conifer forest	11.5	21.7	-1	15.6	23	27.3	No		Fortuna and Erfurt, 2006
117	47.2	23.2	Sample 11	34.4	33.9	Multiple biostratigraphies	2	Boundary	Yes	Paratropical/subtropical mixed forest	17	22.2	6.2	13.6	26.5	28.5	No		Rusu et al., 1993
118	47.2	23.2	Sample 12	33.9	33	Multiple biostratigraphies	2	Rupelian	Yes	Paratropical/subtropical mixed forest	17	22.2	6.2	13.6	26.5	28.5	No		Rusu et al., 1993
119	69.6	-134.85	Richards Formation 9500'	37.2	33.9	Palynology	4	Priabonian	Yes	Cool-temperate mixed forest	9.1	12.6	1.4	4.6	16.9	20.3	No		Norris, 1986; White, 2012
120	69.6	-134.85	Richards Formation 9400'	37.2	33.9	Palynology	4	Priabonian	Yes	Cool-temperate mixed forest	9.1	21.7	1.4	13.5	21.6	28.4	No		Norris, 1986; White, 2012
121	69.6	-134.85	Richards Formation 9300'	37.2	33.9	Palynology	4	Priabonian	Yes	Cool-temperate mixed forest	9.1	12.6	-1.5	4.6	21.6	20.3	No		Norris, 1986; White, 2012
122	69.6	-134.85	Richards Formation 9200'	37.2	33.9	Palynology	4	Priabonian	Yes	Cool-temperate mixed forest	9.1	12.6	-2.7	4.6	16.3	20.3	No		Norris, 1986; White, 2012
123	69.6	-134.85	Richards Formation 9100'	37.2	33.9	Palynology	4	Priabonian	Yes	Cool-temperate mixed forest	9.1	21.7	-2.7	13.5	21.6	28.4	No		Norris, 1986; White, 2012
124	69.6	-134.85	Richards Formation 9000'	37.2	33.9	Palynology	4	Priabonian	Yes	Cool-temperate mixed forest	9.1	21.7	-1.5	15.6	21.6	29.4	No		Norris, 1986; White, 2012
125	69.6	-134.85	Richards Formation 8900'	37.2	33.9	Palynology	4	Priabonian	Yes	Cool-temperate mixed forest	9.1	12.6	-1.5	4.6	16.9	20.3	No		Norris, 1986; White, 2012
126	69.6	-134.85	Richards Formation 8800'	37.2	33.9	Palynology	4	Priabonian	Yes	Cool-temperate mixed forest	9.1	12.6	-2.7	4.6	13.7	20.3	No		Norris, 1986; White, 2012
127	69.6	-134.85	Richards Formation 8787'	37.2	33.9	Palynology	4	Priabonian	Yes	Cool-temperate mixed forest	9.1	21.8	-1.5	13.5	16.9	28.4	No		Norris, 1986; White, 2012
128	69.6	-134.85	Richards Formation 8716'	37.2	33.9	Palynology	4	Priabonian	Yes	Cool-temperate mixed forest	9.1	21.7	-2.7	15.6	13.7	29.4	No		Norris, 1986; White, 2012
129	69.6	-134.85	Richards Formation 8700'	37.2	33.9	Palynology	4	Priabonian	Yes	Cool-temperate mixed forest	9.1	12.6	1.4	4.6	16.3	20.3	No		Norris, 1986; White, 2012
130	69.6	-134.85	Richards Formation 8695'	37.2	33.9	Palynology	4	Priabonian	Yes	Cool-temperate mixed forest	9.1	21.7	-1.5	15.6	16.9	29.4	No		Norris, 1986; White, 2012
131	68.1	-138.3	Old Crow Structural Depression	37.2	33.9	Palynology	4	Priabonian	Yes	Warm-temperate mixed forest	13.8	20.8	3.1	13.3	23	27.9	No		Hopkins Jr. and Norris, 1974
132	47.4	0.75	Les Marnes Blanches de Pantin	37.2	33.9	Palynology	4	Priabonian	Yes	Warm-temperate conifer forest	12.9	23.9	0.8	19.4	24.9	27.9	No		Châteauneuf, 1980; Collinson and Hooker, 2003
133	48.5	2.75	Les Marnes Blanches de Pantin	37.2	33.9	Palynology	4	Priabonian	Yes	Warm-temperate conifer forest	11.6	24.2	6.4	17.8	21.6	28.9	No		Châteauneuf, 1980; Collinson and Hooker, 2003
134	48.8	2.1	Marnes bleues d'Argenteuil	37.2	33.9	Palynology	4	Priabonian	Yes	Warm-temperate conifer forest	17	20.8	6.4	10.2	26.5	28.1	No		Châteauneuf, 1980
135	48.8	2.1	Argille verte de Romainville	33.9	28.45	Palynology	4	Rupelian	Yes	Warm-temperate conifer forest	20.4	21.4	19	10.2	26.5	27.9	No		Châteauneuf, 1980
136	48.9	2.5	Marnes blances de Pantin	37.2	33.9	Palynology	4	Priabonian	Yes	Warm-temperate conifer forest	17	21.4	6.4	10.2	26.5	28.2	No		Châteauneuf, 1980
137	48.9	2.5	Argille verte de Romainville	33.9	28.45	Palynology	4	Rupelian	Yes	Warm-temperate conifer forest	17.2	21.4	10	10.2	26.5	27.9	No		Châteauneuf, 1980
138	49	2.8	Marnes bleus d'Argenteuil	37.2	33.9	Palynology	4	Priabonian	Yes	Warm-temperate conifer forest	17.4	22.2	7	13.6	26.5	27.9	No		Châteauneuf, 1980
139	49	2.8	Argille verte de Romainville	33.9	28.45	Palynology	4	Rupelian	Yes	Warm-temperate conifer forest	17	21.4	6.4	10.2	26.5	28.2	No		Châteauneuf, 1980
140	49	2.8	Argilles verte de Romainville	33.9	28.45	Palynology	4	Rupelian	Yes	Warm-temperate conifer forest	17.2	21.4	10	10.2	26.5	28.2	Yes	Numerical: 38.0, 33.9, 33.8, 33.7, 33.6, 33.2, 32.8 Ma	Châteauneuf, 1980
141	-30.99	87.9	Sample 6288	37.2	28.45	Various biostratigraphy	5	E-O	No (not restricted to one stage)								No		Kemp, 1974; 1978; Kemp and Harris, 1977
142	-30.99	87.9	Sample 6282	37.2	28.45	Various biostratigraphy	5	E-O	No (not restricted to one stage)								No		Kemp, 1974; 1978; Kemp and Harris, 1977
143	-30.99	87.9	Sample 6277	37.2	28.45	Various biostratigraphy	5	E-O	No (not restricted to one stage)								No		Kemp, 1974; 1978; Kemp and Harris, 1977
144	-22.6	132.66	Napperby 1 MPF4964	40	33.9	Palynology	5	Bartonian-Priabonian	No (not restricted to one stage)								No		Kemp, 1976
145	-41.065	147.92	Pioneer Lens P2	31.5	28.45	Palynology Lower P. tuberculatus Zone	3	Rupelian	Yes	Warm-temperate mixed forest	20.6	17.7	10.7	7.2	23.6	22.1	No		Hill and Macphail, 1983
146	-31.92	123.5	Sample 92023 (37.5m)	35	32	Palynology	5	E-O	No (not restricted to one stage)								No		Milne, 1988
147	-31.92	123.5	Sample 92020 (32m)	35	32	Palynology	5	E-O	No (not restricted to one stage)								No		Milne, 1988
148	-31.92	123.5	Sample 92015 (27m) ?EO boundary	35	32	Palynology	5	E-O	No (not restricted to one stage)								No		Milne, 1988
149	-23.365	134.65	Ulgnamba Lignite	38.4	33.9	Palynology	4	Priabonian	Yes	Warm-temperate mixed forest	20.6	18.4	10.7	5.1	23.6	22.8	No		Truswell and Marchant, 1986
150	22.4	113.8	Enping Formation	38	28.4	Palynology	5	E-O	No (not restricted to one stage)								No		Jiang and Yang, 2000
151	13.5	2.23	BRGM borehole Zougarame (Ct2)	37.2	33.9	Palynology	4	Priabonian	Yes	Tropical evergreen forest	26	25.4	24.3	23.3	26.7	28	No		Salard-Cheboldaeff et al., 1995
152	11.3	27.5	Palynomorph Zone E	37.2	28.45	Palynology	5	E-O	No (not restricted to one stage)								No		Kaska, 1989; Eisawi and Schrank, 2008
153	6	6.9	SM5	37.2	33.9	Palynology	4	Priabonian	Yes	Tropical mangroves, swamps and forests	24.8	27	22.5	23.1	27.5	28.1	No		Jan du Chene et al., 1978
154	6	6.86	SM6	37.2	33.9	Palynology	4	Priabonian	Yes	Tropical mangroves, swamps and forests	22.7	27	19.2	23.1	27.5	28.1	No		Jan du Chene et al., 1978
155	5.77	7.03	SM10	37.2	33.9	Palynology	4	Priabonian	Yes	Tropical mangroves, swamps and forests	22.7	27	19.2	26.3	27.5	28.1	No		Jan du Chene et al., 1978
156	29.6	31.2	Saccara 70-1-4-1	37.2	33.9	Biostratigraphy	3	Priabonian	Yes	Marsh	17.4	24.2	7	16.7	21.6	29	No		Kedves, 1986
157	30	31.2	Giza 70-1-2-1	37.2	33.9	Biostratigraphy	3	Priabonian	Yes	Marsh	17.4	23.9	7.7	16.7	27.3	27.9	No		Kedves, 1986
158	31.33	30.85	Assemblage 1 3700m	33.9	30	Palynology	4	Rupelian	Yes	Tropical evergreen forest	18	24.6	16.3	15.8	23	28.1	No		El-Sabrouty, 1998
159	30.53	31.005	Assemblage 1 1150m	33.9	30	Palynology	4	Rupelian	Yes	Tropical evergreen forest	18.6	27.5	16.3	15.8	25	28.1	No		El-Sabrouty, 1998
160	10	33	Adar Formation Y-18	37.2	33.9	Palynology	4	Priabonian	Yes	Tropical evergreen forest	26	26.7	24.3	23.1	26.7	28	No		Eisawi and Schrank, 2008
161	10	33	Jimidi Formation Y-17	33.9	28.45	Palynology	4	Rupelian	Yes	Tropical evergreen forest	22	26.7	18.8	23.6	25.1	28	No		Eisawi and Schrank, 2008
162	8.55	33.5	Sobat Formation S-17	37.2	33.9	Palynology	4	Priabonian	Yes	Tropical evergreen forest	24.8	26.7	22.5	23.6	26.4	28	No		Eisawi and Schrank, 2008
163	8.55	33.5	Lau Formation S-16	33.9	28.45	Palynology	4	Rupelian	Yes	Tropical evergreen forest	22	26.7	18.8	23.1	25.1	28	No		Eisawi and Schrank, 2008
164	12.3	26.9	Nayil Formation Subzone 4a	33.9	28.45	Palynology	4	Rupelian	Yes	Tropical evergreen forest	26	27.2	24.3	22.5	27.3	28.1	No		Stead and Awad, 2005
165	4.55	9.03	P. crassus Zone 1300m	37.2	33.9	Palynology	4	Priabonian	Yes	Tropical mangroves, swamps and forests	26	27.3	24.3	23.1	27.5	28.1	No		Salard-Cheboldaeff, 1979; 1990
166	4.55	9.03	P.crassus Zone 1219m	37.2	33.9	Palynology	4	Priabonian	Yes	Tropical mangroves, swamps and forests	26	27	24.3	22.1	27.5	28.1	No		Salard-Cheboldaeff, 1979; 1990
167	4.55	9.03	P. crassus Zone 1145m	37.2	33.9	Palynology	4	Priabonian	Yes	Tropical mangroves, swamps and forests	26	26.7	24.3	23.1	27.5	28	No		Salard-Cheboldaeff, 1979; 1990
168	4.65	-2.83	ST-8 2490-1550m	37.2	33.9	Palynology	4	Priabonian	Yes	Tropical mangroves, swamps and forests	26	27	24.3	23.6	27.5	28.1	No		Salard-Cheboldaeff, 1990; Atta-Peters and Salami, 2004
169	-51.5	-72.3	Rio Turbio Formation	38	36	Palynology	4	Priabonian	Yes	Cool-temperate shrubland	13.4	13.7	6.4	8.6	20.7	23	No		Archangelsky, 1969; 1972; Romero and Zamaloa, 1997; Graham, 2010d
170	-55	-66.3	Sloggett Formation	37.2	33.9	Palynology	4	Priabonian	Yes	Cool-temperate shrubland	12.2	13.4	3.7	5.1	18.8	19	No		Olivero et al., 1999; Graham, 2010d
171	-54.5	-64	Coal Seam Estancia la Correntina	37.2	28.45	Palynology	5	E-O	No (not restricted to one stage)								No		Rossello et al., 2004
172	-18	-67.7	Potoco Formation PA79	35	32	Palynology	5	E-O	No (not restricted to one stage)								No		Horton et al., 2001; Graham, 2010d
173	-19.65	-67.1	Potoco Formation PA-PB	35	32	Palynology	5	E-O	No (not restricted to one stage)								No		Horton et al., 2001; Graham, 2010d
174	-18.61	-67.55	Potoco Formation R99P7	37.2	33.9	Palynology	4	Priabonian	Yes	Tropical evergreen forest	19.5	25	14.3	19.8	24.7	28.1	No		Horton et al., 2001; Graham, 2010d
175	-17.13	-68.45	Potoco Formation 997111	37.2	33.9	Palynology	4	Priabonian	Yes	Tropical evergreen forest	13.4	25	7.7	19.8	19.3	28.9	No		Horton et al., 2001; Graham, 2010d
176	-17.13	-68.45	Potoco Formation Coro.PT.Paly.1	33.9	29	Palynology; K/Ar upper limit	2	Rupelian	Yes	Tropical evergreen forest	19.5	25	14.3	19.8	24.7	28.9	No		Horton et al., 2001; Graham, 2010d
177	-16.9	-68.5	Potoco Formation 997121	37.2	33.9	Palynology	4	Priabonian	Yes	Tropical evergreen forest	22	25	18.8	19.8	25.1	28.9	No		Horton et al., 2001; Graham, 2010d
178	-16.9	-68.5	Potoco Formation COMP1	33.9	28.45	Palynology	4	Rupelian	Yes	Tropical evergreen forest	19.5	27.5	14.3	23.6	24.7	29.7	No		Horton et al., 2001; Graham, 2010d
179	-16.55	-68.66	Potoco Formation THCP1	33.9	28.45	Palynology	4	Rupelian	Yes	Tropical evergreen forest	13.4	27.7	7.7	23.6	19.3	28.9	No		Horton et al., 2001; Graham, 2010d
180	-22.7	-42.99	Macacu Formation IT12AA	37.2	28.45	Palynology	5	E-O	No (not restricted to one stage)								No		Lima et al., 1996
181	-22.8	-42.9	Macacu Formation MA29CA	37.2	28.45	Palynology	5	E-O	No (not restricted to one stage)								No		Lima et al., 1996
182	-22.8	-42.9	Macacu Formation MA29CB	37.2	28.45	Palynology	5	E-O	No (not restricted to one stage)								No		Lima et al., 1996
183	-22.75	-42.85	Macacu Formation IT31BB	37.2	28.45	Palynology	5	E-O	No (not restricted to one stage)								No		Lima et al., 1996
184	-53.1	-71.01	Lorento Formation	37.2	35	Palynology	4	Priabonian	Yes	Cool-temperate mixed forest	15.5	18.4	10.3	6.8	21.6	23.9	No		Fasola, 1969; Romero and Zamaloa, 1997
185	-43	-67.63	Sa. la Colonia	37.2	28.45	Palynology	5	E-O	No (not restricted to one stage)								No		Archangelsky and Zamaloa, 2003
186	-38.5	-62.33	Unidad Tres 305/596	37.2	28.45	Palynology	5	E-O	No (not restricted to one stage)								No		Guerstein, 1990a; Romero and Zamaloa, 1997
187	-38.5	-62.33	Zone de Transicion 312/520	37.2	28.45	Palynology	5	E-O	No (not restricted to one stage)								No		Guerstein, 1990a; Romero and Zamaloa, 1997
188	-38.5	-62.33	Zone de Transicion 400/454	37.2	28.45	Palynology	5	E-O	No (not restricted to one stage)								No		Guerstein, 1990a; Romero and Zamaloa, 1997
189	8.75	-75.6	Cienago de Oro Formation Sub Zone A-1	35	32	Palynology	5	E-O	No (not restricted to one stage)								No		Dueñas-Jimenez, 1986
190	8.75	-75.6	Cienago de Oro Formation Sub Zone A-2	33.9	28.45	Palynology	4	Rupelian	Yes	Tropical evergreen forest	24.8	27.4	22.5	23.9	26.4	28.1	No		Dueñas-Jimenez, 1986
191	-38.45	-71.35	Lonquimay Formation	38	28.45	Palynology	5	E-O	No (not restricted to one stage)								No		Romero and Zamaloa, 1997; Graham, 2010d
192	6.05	-75.7	Amaga Basin	37.2	28.45	Palynology	5	E-O	No (not restricted to one stage)								No		Graham, 2010d
193	67.75	5.4	DSDP 338; 250m Depth	37.2	33.9	Palynology	4	Priabonian	Yes	Paratropical/subtropical mixed forest	16.5	14	5.5	3.7	27.3	24.3	No		Boulter, 1986
194	58.5	3.1	Esso Well 16/1-1 500 m depth	33.9	28.45	Palynology	4	Rupelian	Yes	Paratropical/subtropical mixed forest	16.5	14	5.5	3.7	27.3	24.3	No		Boulter, 1986; Collinson and Hooker, 2003
195	-22.85	152.3	Lignitic section	37.2	32.9	Lower: Palynology, Upper: K-Ar	5	E-O	No (not restricted to one stage)								No		Hekel, 1972; Foster, 1982
196	-22.5	152.6	Pollen Zone 2	37.2	32.9	Palynology	5	E-O	No (not restricted to one stage)								No		Hekel, 1972; Foster, 1982
197	50.3	4.6	Oret-53 S-53	33.9	28.45	Palynology	4	Rupelian	Yes	Paratropical/subtropical mixed forest	17.4	19.4	10	9.6	23.6	28.2	No		Ermolli, 1991
198	49.9	8.3	Mittlerer Formation	33.7	28.45	Nannoplankton	3	Rupelian	Yes	Paratropical/subtropical mixed forest	17.4	21.1	9.6	13.5	23.6	27.9	No		Pross et al., 1998
199	55.15	-123	Parsnip River	33.9	28.45	Correlation	4	Rupelian	Yes	Paratropical/subtropical mixed forest	13.3	20.8	-0.1	13.3	21.6	28.1	No		Hopkins, Jr., 1972
200	49.6	8	SPP Zone 19	33.9	28.45	Palynology	4	Rupelian	Yes	Paratropical/subtropical mixed forest	17	22.2	9.6	13.6	26.5	28.5	No		Hottenrott, 2000
201	49.03	-114.53	Kishenehn Formation	37.2	28.45	Palynology	5	E-O	No (not restricted to one stage)								No		Hopkins Jr. and Sweet, 1976
202	30.55	-96.1	Manning Formation	37.2	33.9	Biostratigraphy	3	Priabonian	Yes	Tropical mangroves, swamps and forests	19.7	20.8	12	13.3	26	27.7	No		Gennet, 1996
203	30.55	-96.1	Piedmont Cycle 31.8m	37.2	33.9	Palynology	4	Priabonian	Yes	Tropical mangroves, swamps and forests	21.7	24	15.2	16.7	27.5	27.7	No		Gennet, 1996
204	17.1	-92.72	La Trinidad Formation PB86	37.2	33.9	Palynology	4	Priabonian	Yes	Tropical mangroves, swamps and forests	11.6	18.4	-0.3	12.5	19.4	31.8	No		Tomasini-Ortiz and Martinez-Hernandez, 1984
205	17.1	-92.72	La Trinidad Formation PB84	37.2	33.9	Palynology	4	Priabonian	Yes	Tropical mangroves, swamps and forests	26.6	26.6	19	20.7	27.3	27.7	No		Tomasini-Ortiz and Martinez-Hernandez, 1984
206	17.1	-92.72	Rancho Berlin Formation PB93	33.9	28.45	Palynology	4	Rupelian	Yes	Tropical mangroves, swamps and forests	20.4	26.7	19	22.7	21.4	28.9	No		Tomasini-Ortiz and Martinez-Hernandez, 1984
207	17.1	-92.72	Rancho Berlin Formation	33.9	28.45	Palynology	4	Rupelian	Yes	Tropical mangroves, swamps and forests	26.6	26.6	25.3	20.7	27.8	27.7	No		Tomasini-Ortiz and Martinez-Hernandez, 1984
208	31.65	-89	Shubuta Formation	34.2	33	Palynology	4	Boundary	Yes	Tropical mangroves, swamps and forests	13.6	18.4	6.4	12.5	23.6	27.8	No		Frederiksen, 1988
209	31.3	-87.9	Shubuta Formation	34.2	33	Palynology	4	Boundary	Yes	Tropical mangroves, swamps and forests	13.6	18.4	6.4	12.5	23.6	27.8	No		Frederiksen, 1988
210	-40.66	-71.01	Confluencia	37.2	33.9	Palynology	4	Priabonian	Yes	Cool-temperate shrubland	13.4	13.7	6.4	8.6	22.5	23	No		Melendi et al., 2003
211	47.4	-120.33	Upper Swauk Formation	38	35	Biostratigraphy	2	Priabonian	Yes	Paratropical/subtropical mixed forest	13.8	20.8	3.1	13.3	23	28.1	No		Newman, 1981
212	47.45	-120.3	Upper Swauk Formation	38	35	Biostratigraphy	2	Priabonian	Yes	Paratropical/subtropical mixed forest	13.8	24.6	3.1	22.2	23	28.3	No		Newman, 1981
213	47.45	-120.3	Upper Swauk Formation	38	35	Biostratigraphy	2	Priabonian	Yes	Paratropical/subtropical mixed forest	13.8	20.8	3.1	13.3	23	27.9	No		Newman, 1981
214	47.25	-121.016	Roslyn Formation	37.2	33.9	Biostratigraphy	3	Priabonian	Yes	Paratropical/subtropical mixed forest	16.4	20.8	12.1	13.3	22.8	28.1	No		Newman, 1981
215	47.2	-120.9	Roslyn Formation	37.2	33.9	Biostratigraphy	3	Priabonian	Yes	Paratropical/subtropical mixed forest	16.4	20.8	12.1	13.3	23	27.9	No		Newman, 1981
216	47.2	-121	Roslyn Formation	37.2	33.9	Biostratigraphy	3	Priabonian	Yes	Paratropical/subtropical mixed forest	13.3	23.1	-0.1	17	22.8	28.8	No		Newman, 1981
217	47.2	-121	Roslyn Formation	37.2	33.9	Biostratigraphy	3	Priabonian	Yes	Paratropical/subtropical mixed forest	16.4	20.8	12.1	13.3	20.1	28.1	No		Newman, 1981
218	47.263	-121.986	Puget Volcanics	30	28	Biostratigraphy	2	Rupelian	Yes	Paratropical/subtropical mixed forest	11.6	18.4	0	12.5	19.4	28.1	No		Newman, 1981
219	47.25	-121.9	Puget Group: Kummer Coals	33.9	30	Biostratigraphy	3	Rupelian	Yes	Paratropical/subtropical mixed forest	13.8	20.8	3.1	13.3	23	27.9	No		Newman, 1981
220	47.25	-122	Puget Group: Kummer Coals	33.9	30	Biostratigraphy	3	Rupelian	Yes	Paratropical/subtropical mixed forest	9.1	20.8	-2.7	13.3	18.9	27.9	No		Newman, 1981
221	47.3	-121.99	Puget Group: Kummer Coals	33.9	30	Biostratigraphy	3	Rupelian	Yes	Paratropical/subtropical mixed forest	13.8	23.9	3.1	19.4	22.1	27.9	No		Newman, 1981
222	47.3	-121.96	Puget Group: Franklin Coals	38	34	Biostratigraphy	3	Priabonian	Yes	Paratropical/subtropical mixed forest	11.5	20.8	-1	13.3	23	27.9	No		Newman, 1981
223	47.3	-122	Puget Group: Franklin Coals	38	34	Biostratigraphy	3	Priabonian	Yes	Paratropical/subtropical mixed forest	16.4	20.8	12.1	13.3	22.8	27.9	No		Newman, 1981
224	47.3	-121.95	Puget Group: Franklin Coals	38	34	Biostratigraphy	3	Priabonian	Yes	Paratropical/subtropical mixed forest	14.8	20.8	-0.1	13.3	22.8	28.1	No		Newman, 1981
225	47.79	-120.65	Upper Swauk Formation	38	34	Biostratigraphy	2	Priabonian	Yes	Paratropical/subtropical mixed forest	13.3	20.8	-0.1	13.3	22.8	28.1	No		Newman, 1981
226	60.75	-127.25	Rock River 1-1	37.2	33.9	Correlation	4	Priabonian	Yes	Temperate mixed forest	8.7	15.5	-3.9	7.6	21.6	24.9	No		Long and Sweet, 1994
227	60.75	-127.25	Rock River 1-3	37.2	33.9	Correlation	4	Priabonian	Yes	Temperate mixed forest	8.7	15.5	-3.9	7.6	21.6	24.9	No		Long and Sweet, 1994
228	60.75	-127.25	Rock River 1-6	37.2	33.9	Correlation	4	Priabonian	Yes	Temperate mixed forest	5.6	20.8	-7.4	13.3	19.3	28.1	No		Long and Sweet, 1994
229	30.3	-96.5	Manning Formation	34.4	33.7	K/Ar	1	Boundary	Yes	Tropical mangroves, swamps and forests	21.7	21.7	15.2	15.6	27.5	28.1	No		Yancey et al., 2003
230	30.65	-96.17	Catahoula Formation	33.7	28.45	K/Ar lower, Biostratigraphy upper	2	Rupelian	Yes	Tropical mangroves, swamps and forests	19.5	18.3	16.3	12.3	24.7	28.1	No		Yancey et al., 2003
231	38.9	-105.26	Middle Shale L, Florissant Formation	34.07	33.7	K/Ar, biostratigraphy	1	Boundary	Yes	Warm-temperate mixed forest	19.7	21.7	12	13.6	26.5	27.7	Yes, with pollen assemblage ID 232	Samples: 1 (36.7 Ma) - 21 Priabonian	Wingate and Nichols, 2001
232	38.9	-105.26	Upper Shale-H, Florissant Formation	34.07	33.7	K/Ar, Biostratigraphy	1	Boundary	Yes	Warm-temperate mixed forest	17	19.4	10.6	9.6	26.5	27.8	Yes, with pollen assemblage ID 231	Samples: 1 - 8 (34.07±0.1 Ma) Priabonian; EOT at or immediately after sample 8	Wingate and Nichols, 2001
233	61.75	-140.1	Lower Amphitheatre Formation	37.2	33.9	Palynology	4	Priabonian	Yes	Warm-temperate mixed forest	17	16.4	6.2	7.1	26.5	26.4	No		Ridgeway et al., 1995; Trop et al., 2004
234	61.75	-140.1	Upper Amphitheatre Formation	33.9	28.45	Palynology	4	Rupelian	Yes	Warm-temperate mixed forest	17	18.4	6.2	12.5	26.5	28.1	No		Ridgeway et al., 1995; Trop et al., 2004
235	32.9	-80.35	DC-195	37.2	33.9	Correlation to Gulf Coast sections	4	Priabonian	Yes	Warm-temperate mixed forest	19.7	23.9	12	16.7	23.6	27.7	No		Frederiksen, 1980a; O' Keefe et al., 2005
236	32.9	-80.35	DC-147	33.9	28.45	Correlation to Gulf Coast sections	4	Rupelian	Yes	Warm-temperate mixed forest	13.3	23.9	0.9	19.4	23.6	27.9	No		Frederiksen, 1980a; O' Keefe et al., 2005
237	69.6	-134.85	Richards Formation 8000'	37.2	33.9	Palynology	4	Priabonian	Yes	Cool-temperate mixed forest	9.1	12.6	-2.7	4.6	13.7	20.3	No		Norris, 1986; White, 2012
238	69.6	-134.85	Ivik Member 7485'	37.2	33.9	Palynology	4	Priabonian	Yes	Cool-temperate mixed forest	9.1	21.9	-2.7	15.6	17	29.4	No		Norris, 1986; White, 2012
239	69.6	-134.85	Ivik Member 7000'	37.2	28.45	Palynology	5	E-O	No (not restricted to one stage)								No		Norris, 1986; White, 2012
240	69.6	-134.85	Ivik Member 6500'	33.9	28.45	Palynology	4	Rupelian	Yes	Cool-temperate mixed forest	9.1	12.6	-2.7	4.6	16.3	20.3	No		Norris, 1986; White, 2012
241	56.55	-162.43	NAS COST 1 E4	37.2	33.9	Dinoflagellates: A diktyoplokus Zone	3	Priabonian	Yes	Cool-temperate mixed forest	9.1	16.4	-2.7	7.1	19.3	26.4	No		Bujak, 2009
242	56.55	-162.43	NAS COST 1 O1	33.9	32.9	Dinoflagellates: T boreale zone	2	Rupelian	Yes	Cool-temperate mixed forest	19.7	16.4	12	7.1	19.8	26.4	No		Bujak, 2009
243	56.55	-162.43	NAS COST 1 O2	32.9	28.45	Dinoflagellates: S membranaceous zone	2	Rupelian	Yes	Cool-temperate mixed forest	9.1	17.2	-2.7	7.5	18.9	28.7	No		Bujak, 2009
244	-22.75	119.25	Munjina Member	33.9	28.45	Palynology	4	Rupelian	Yes	Warm-temperate mixed forest	22	17.4	18.8	9.5	27.3	23.9	No		Macphail and Stone, 2004
245	-38.45	141.066	DB1-880-774m	38	33.9	Palynology	4	Priabonian	Yes	Warm-temperate mixed forest	13.4	13.7	6.4	5.1	22.8	22.8	No		Harris, 1983
246	9.1	-79.55	Gatuneillo Formation	37.2	33.9	Molluscs, forminiferas	3	Priabonian	Yes	Tropical mangroves, swamps and forests	23.9	27.5	19.4	25	27.3	28.1	No		Graham, 2010c
247	18.3	-66.96	San Sebastion Formation	31	27	Correlation	4	Rupelian	Yes	Tropical mangroves, swamps and forests	26.9	23.1	26.2	17	27.7	27.9	No		Graham and Jarzen, 1969; Graham, 2010b
248	18.5	-97.9	Pie de Vaca	37.2	28.45	Unknown	5	E-O	No (not restricted to one stage)								No		Graham, 2010a
249	-39	147.46	Burong Formation	38.4	33.9	Middle N asperus zone	3	Priabonian	Yes	Warm-temperate mixed forest	13.4	19.4	6	9.2	23.6	27.8	Yes	Numerical: 36.4, 34.6, 33.9, 32.4, 32.0, 31.5, 31.0 Ma	Partridge, 2006
250	-39	147.46	Lower EOW	33.9	31.5	Upper N asperus zone	3	Rupelian	Yes	Warm-temperate mixed forest	15.5	13.7	10.3	8.6	23.6	23	No		Partridge, 2006
251	-39	147.46	Gurnard Formation	34.6	33.9	Stoveracysta kakanuiensis zone	2	Priabonian	Yes	Warm-temperate mixed forest	15.5	13.7	10.3	8.6	23.6	23	No		Partridge, 2006
252	-39	147.46	DT Spike	33.9	32.6	P comatum acme	2	Rupelian	Yes	Warm-temperate mixed forest	15.5	13.7	10.3	8.6	23.6	23	No		Partridge, 2006
253	-39.2	147.9	Burong Formation	38.4	33.9	Middle N asperus Zone	3	Priabonian	Yes	Warm-temperate mixed forest	15.5	13.7	10.3	8.6	22.7	23	No		Partridge, 2006
254	-39.2	147.9	Lower EOW	33.9	31.5	Upper N asperus Zone	3	Rupelian	Yes	Warm-temperate mixed forest	13.4	13.7	6	8.6	20.7	23	No		Partridge, 2006
255	-39.5	147.9	Burong Formation	38.4	33.9	Middle N asperus zone	3	Priabonian	Yes	Warm-temperate mixed forest	13.4	13.7	6.4	8.6	22.7	23	No		Partridge, 2006
256	-39.5	147.9	Lower EOW	33.9	31.5	Upper N asperus Zone	3	Rupelian	Yes	Warm-temperate mixed forest	11.7	18.4	1.4	9.5	16.3	23.9	No		Partridge, 2006
257	28.88	117.3	Upper Qingjiang Formation	38	33.9	Palynology	4	Priabonian	Yes	Paratropical/subtropical mixed forest	23.6	18.3	16.7	12.3	27.3	27.4	No		He and Sun, 1977
258	28.88	117.3	Lingjiang Formation	33.9	23.45	Palynology	5	Oligocene	No (not restricted to one stage)								No		He and Sun, 1977
259	20.9	109.2	Liushagang Formation E2-3	37.2	33.9	Palynology	4	Priabonian	Yes	Xerophytic shrubland	19.7	18.6	12	8.1	26.5	27.7	No		Jiang and Yang, 1999
260	20.9	109.2	Liushangang Formation E3-1	33.9	28.45	Palynology	4	Rupelian	Yes	Xerophytic shrubland	23.6	18.6	16.7	8.1	27.3	28.5	No		Jiang and Yang, 1999
261	63.4	-150	CCB Middle Unit	33.9	28.45	Palynology	4	Rupelian	Yes	Unknown	19.7	15.5	12	7.6	19.8	24.9	No		Trop et al., 2004
262	5.3	-3.9	Bingerville P2	33.9	28.45	Palynology	4	Rupelian	Yes	Tropical mangroves, swamps and forests	22	26.5	18.8	23.1	25.1	28.1	No		Digbehi et al., 2012
263	70.1	-22.1	Krabbedalen Formation	33.9	28.45	Biostratigraphy	3	Rupelian	Yes	Temperate conifer forest	15.7	14	3.8	3.7	21.6	24.3	No		Birkenmajer et al., 2010
264	43.35	-124.2	Bastendorff Formation	37.2	33.9	Biostratigraphy; magnetostratigraphy	3	Priabonian	Yes	Warm-temperate mixed forest	17	20.8	10.6	13.3	26.5	28.1	No		Hopkins, Jr., 1967; Prothero and Donohoo, 2001
265	43.35	-124.2	Tunnel Point Formation	33.9	28.45	Biostratigraphy; magnetostratigraphy	3	Rupelian	Yes	Warm-temperate mixed forest	17	20.8	10.6	13.3	26.5	28.1	No		Hopkins, Jr., 1967; Prothero and Donohoo, 2001
266	43.3	5.35	Basal Lignites de Saint-Zacharie	33.9	28.45	Biostratigraphy	3	Rupelian	Yes	Warm-temperate conifer forest	17	17.4	6.4	8.3	26.5	27	No		Châteauneuf and Nury, 1995
267	40.4	26.85	Danismen Formation	30	28.45	Biostratigraphy	2	Rupelian	Yes	Paratropical/subtropical mixed forest	17.2	21.1	10	16.3	27.3	28.3	No		Akgün et al., 2012
268	40.2	25.93	Danismen Formation	30	28.45	Biostratigraphy	2	Rupelian	Yes	Paratropical/subtropical mixed forest	21.7	21.7	15.2	15.6	27.5	27.9	No		Akgün et al., 2012
269	41.5	-1.25	Rocafort de Queralt beds	37.2	33.9	Biostratigraphy	3	Priabonian	Yes	Sclerohphyll woodland	18	20.5	16.3	13.6	26.5	28.1	No		Freshney et al., 1982
270	41.5	-1.25	Sarral Formation	33.9	31	Biostratigraphy	2	Rupelian	Yes	Sclerohphyll woodland	18.5	18.4	16.3	12.5	27.3	28.1	No		Freshney et al., 1982
271	-37.35	139.4	SWC-57/56	35.3	34.2	Middle N. asperus & P16 Foram zone	1	Priabonian	Yes	Cool-temperate mixed forest	11.7	13.7	2.5	8.6	18.8	23	No		Stoian, 2002
272	53.75	20.8	Pomorze Formation - D12	37.2	33.9	Biostratigraphy	3	Priabonian	Yes	Warm-temperate mixed forest	13.3	14	-0.1	3.7	21.6	24.3	No		Slodkowska, 2009
273	53.75	20.8	Lower Mosina Formation - D13	33.9	28.45	Biostratigraphy	3	Rupelian	Yes	Warm-temperate mixed forest	13.3	14	-0.1	3.7	21.6	24.3	No		Slodkowska, 2009
274	53.75	20.9	Pomorze Formation D-12	37.2	33.9	Biostratigraphy	3	Priabonian	Yes	Warm-temperate mixed forest	13.3	14	-0.1	3.7	18.9	24.3	No		Slodkowska, 2009
275	53.75	20.9	Lower Mosine Formation	33.9	28.45	Biostratigraphy	3	Rupelian	Yes	Warm-temperate mixed forest	9.1	14	-2.7	3.7	21.6	24.3	No		Slodkowska, 2009
276	-23.46	-46.33	Lower Itaquaquecetuba Formation	37.2	33.9	Palynology	4	Priabonian	Yes	Tropical evergreen forest	26.9	27.2	26.2	23.1	27.7	28.1	No		Bento dos Santos et al., 2010; Graham, 2010d
277	-23.46	-46.33	Upper Itaquaquecetuba Formation	33.9	28.45	Palynostratigraphy	4	Rupelian	Yes	Tropical evergreen forest	22	27.2	18.8	26.2	25.1	28.1	No		Bento dos Santos et al., 2010; Graham, 2010d
278	-20.2	-43.3	Section 1-14m	37.2	33.9	Palynology	4	Priabonian	Yes	Tropical evergreen forest	22	27.2	18.8	23.1	25.1	28.1	No		Maizatto, 2001
279	-20.2	-43.3	Section 3-8m	33.9	28.45	Palynology	4	Rupelian	Yes	Tropical evergreen forest	22	27.2	18.8	23.1	25.1	28.1	No		Maizatto, 2001
280	25.5	92.65	Kopili Formation	37.2	33.9	Palynology	4	Priabonian	Yes	Tropical mangroves, swamps and forests	21.7	26.9	19	23	27.5	28.1	No		Saxena and Trivedi, 2009
281	-8.9	39.5	TDP1	32.4	30	NP23	1	Rupelian	Yes	Tropical evergreen forest	-9.4	26.5	-34	23.9	11.2	32.9	No		Pearson et al., 2010
282	-51	-47	2A-150m	37.2	33.9	Biostratigraphy	3	Priabonian	Yes	Cool-temperate shrubland	9.3	26.7	2.5	21.7	21.6	27.8	No		Bratseva, 1983; Romero and Zamaloa, 1997
283	-51	-47	2A-140m	33.9	28.45	Biostratigraphy	3	Rupelian	Yes	Cool-temperate shrubland	11.7	13.7	2.5	8.6	21.6	23	No		Bratseva, 1983; Romero and Zamaloa, 1997
284	-22.5	-44.6	Resende Formation	37.2	33.9	Palynology	4	Priabonian	Yes	Tropical evergreen forest	21.7	27	15.2	25	27.5	28.1	No		Lima and Amador, 1985
285	41.7	1.5	CF-8	33.9	28.45	Palynology	4	Rupelian	Yes	Sclerohphyll woodland	17.2	22.2	10	13.6	26.5	27.9	No		Ruiz, 1987
286	44.5	135.5	Voznovo Formation	33.9	28.45	Biostratigraphy	3	Rupelian	Yes	Warm-temperate mixed forest	17	16.4	6.2	7.1	26.5	26.4	No		Pavlyutkin et al., 2011
287	46.1	6.4	Marno Calcaire de Bonneville	34.4	33	NP21	1	Boundary	Yes	Sclerohphyll woodland	17	22.2	6.2	13.6	27.3	28.5	No		Charollais et al., 1975
288	48.5	-0.6	Horizon a Striatelles	37.2	33.9	Biostratigraphy	3	Priabonian	Yes	Unknown	12.5	24.2	6.4	16.7	24.9	28.6	No		Ollivier-Pierre et al., 1988
289	39.5	-74.75	620m ACGS Alpha Unit	34.4	33	NP21	1	Boundary	Yes	Paratropical/subtropical mixed forest	17	20.8	6.2	13.3	26.5	27.9	No		Owens et al., 1988
290	69.75	-134.3	PU7	37.2	33.9	Palynology	4	Priabonian	Yes	Unknown	9.1	25	-2.7	19.8	17	31.2	No		Cumming and Norris, 1977
291	69.75	-134.3	PU6	37.2	28.45	Palynology	5	E-O	No (not restricted to one stage)								No		Cumming and Norris, 1977
292	69.75	-134.3	PU5	33.9	28.45	Palynology	4	Rupelian	Yes	Unknown	0.2	25.8	-16.6	24.1	17	29.4	No		Cumming and Norris, 1977
293	0	111.6	Payak Formation	37.2	33.9	Biostratigraphy	3	Priabonian	Yes	Tropical evergreen forest	26	26.6	24.3	22.2	27.3	28.1	No		Sutjipto, 1991
294	59.6	-61.9	Rhoipites latus Zone (7416)	38	33.9	Palynology	4	Priabonian	Yes	Warm-temperate mixed forest	17	20.8	6.2	13.3	26.5	28.1	Yes	Samples: 1-7 Priabonian; 8-12 EOT	Williams, 1986
295	59.6	-61.9	Araliaceoipollenites megaporifer Zone (7144)	33.9	32.9	Palynology	4	Rupelian	Yes	Warm-temperate mixed forest	17	20.8	6.2	13.3	26.5	28.1	No		Williams, 1986
296	59.6	-61.9	Araliaceoipollenites megaporifer Zone (7020)	33.9	32.8	Palynology	4	Rupelian	Yes	Warm-temperate mixed forest	13.3	20.8	-0.1	13.3	18.9	28.1	No		Williams, 1986
297	59.6	-61.9	Araliaceoipollenites megaporifer Zone (6805)	33.9	32.9	Palynology	4	Rupelian	Yes	Warm-temperate mixed forest	17	20.8	6.2	13.3	26.5	27.9	No		Williams, 1986
298	59.6	-61.9	Araliaceoipollenites megaporifer Zone (6720)	33.9	32.9	Palynology	4	Rupelian	Yes	Warm-temperate mixed forest	17	20.8	6.2	13.6	26.5	27.9	No		Williams, 1986
299	55.9	-57.7	Rhoipites latus Zone (4900)	38	33.9	Palynology	4	Priabonian	Yes	Warm-temperate mixed forest	17	20.8	6.2	13.3	26.5	27.9	Yes	Samples: 1-7 Priabonian; 8-10 EOT; 11 Rupelian	Williams, 1986
300	55.9	-57.7	Araliaceoipollenites megaporifer Zone (4800)	34	33	Palynology	4	Boundary	Yes	Warm-temperate mixed forest	17	20.8	6.2	13.3	26.5	27.9	No		Williams, 1986
301	55.9	-57.7	Araliaceoipollenites megaporifer Zone (4700)	34	33	Palynology	4	Boundary	Yes	Warm-temperate mixed forest	13.8	20.8	3.1	13.3	23.6	27.9	No		Williams, 1986
302	55.9	-57.7	Araliaceoipollenites megaporifer Zone (4610)	34	33	Palynology	4	Boundary	Yes	Warm-temperate mixed forest	17	20.8	6.2	13.3	26.5	27.9	No		Williams, 1986
303	55.9	-57.7	Parviprojectus sp. A Zone (4500)	33.9	28.45	Palynology	4	Rupelian	Yes	Warm-temperate mixed forest	13.3	20.8	-0.1	13.3	23	27.9	No		Williams, 1986
304	67.59	-56.05	Rhoipites latus Zone (2700)	38	33.9	Palynology	4	Priabonian	Yes	Warm-temperate mixed forest	19.7	20.8	12	13.3	26.5	27.7	No		Williams, 1986
305	67.59	-56.05	Parviprojectus sp. A Zone (2600)	33.9	28.45	Palynology	4	Rupelian	Yes	Warm-temperate mixed forest	17	20.8	6.2	13.3	26.5	28.1	No		Williams, 1986
306	62.26	-63.05	Rhoipites latus Zone (1605)	38	33.9	Palynology	4	Priabonian	Yes	Warm-temperate mixed forest	19.7	20.8	12	13.3	26.5	27.7	No		Williams, 1986
307	62.26	-63.05	Araliaceoipollenites megaporifer Zone (1505)	35	32.9	Palynology	5	E-O	No (not restricted to one stage)								No		Williams, 1986
308	62.26	-63.05	Araliaceoipollenites megaporifer Zone (1455)	35	32.8	Palynology	5	E-O	No (not restricted to one stage)								No		Williams, 1986
309	62.26	-63.05	Araliaceoipollenites megaporifer Zone (1405)	35	32.8	Palynology	5	E-O	No (not restricted to one stage)								No		Williams, 1986
310	62.26	-63.05	Parviprojectus sp. A Zone (1350)	33.9	28.45	Palynology	4	Rupelian	Yes	Warm-temperate mixed forest	17	20.8	6.2	13.3	26.5	27.9	No		Williams, 1986
311	55.1	-55.55	Rhoipites latus Zone (1850)	38	33.9	Palynology	4	Priabonian	Yes	Warm-temperate mixed forest	17.4	20.8	11.8	13.3	22.1	27.9	No		Williams, 1986
312	55.1	-55.55	Araliaceoipollenites megaporifer Zone (1830)	35	32.8	Palynology	5	E-O	No (not restricted to one stage)								No		Williams, 1986
313	55.1	-55.55	Araliaceoipollenites megaporifer Zone (1810)	35	32.8	Palynology	5	E-O	No (not restricted to one stage)								No		Williams, 1986
314	55.1	-55.55	Parviprojectus sp. A Zone (1800)	33.9	28.45	Palynology	4	Rupelian	Yes	Warm-temperate mixed forest	13.3	14	-0.1	3.7	23	24.3	No		Williams, 1986
315	54.4	-55.6	Rhoipites latus Zone (4500)	38	33.9	Palynology	4	Priabonian	Yes	Warm-temperate mixed forest	17	14	6.2	3.7	26.5	24.3	No		Williams, 1986
316	-6.3	113.2	Well x Tb	36	34.4	Nannofossils	2	Priabonian	Yes	Tropical evergreen forest	18	26.6	16.3	22.5	22.7	28.1	No		Lelono and Morley, 2011
317	-6.3	113.2	Well X Te lower	30	27.2	Nannofossils	2	Rupelian	Yes	Tropical evergreen forest	25.8	26.6	21.1	22.5	27.8	28.1	No		Lelono and Morley, 2011
318	-6.55	113.7	Well Y Tb	36	34.4	Nannofossils	2	Priabonian	Yes	Tropical evergreen forest	18	27.5	16.3	23.9	22.8	28.1	No		Lelono and Morley, 2011
319	-6.55	113.7	Well Y 4500'	30	27.2	Nannofossils	2	Rupelian	Yes	Tropical evergreen forest	19.1	25.5	16.3	21.4	22.8	28.1	No		Lelono and Morley, 2011
321	-42.6	144.4	ODP 1168 Priabonian layer	35.3	35.05	Magnetostratigraphy	1	Priabonian	Yes	Cool-temperate mixed forest	11.3	13.7	2.5	8.6	18.8	23	No		Grube and Mohr, 2007
322	-42.6	144.4	ODP 1168 Boundary	33.8	33.55	Magnetostratigraphy	1	Boundary	Yes	Cool-temperate mixed forest	11.3	13.7	2.5	8.6	18.8	23	No		Grube and Mohr, 2007
323	-42.6	144.4	ODP 1168 Rupelian	33.3	33.05	Magnetostratigraphy	1	Rupelian	Yes	Cool-temperate mixed forest	11.3	13.7	2.5	8.6	18.8	23	No		Grube and Mohr, 2007
324	-77.1	163.75	Depth 57.52	32	31	Multi-method	1	Rupelian	Yes	Tundra	6.5	26.7	-1.5	22.7	16.9	29.1	No		Prebble et al., 2006; Francis et al., 2008
325	-44.1	149.75	TG360.45	35.44	35.44	Multi-method	1	Priabonian	Yes	Cool-temperate mixed forest	6.7	13.7	2.5	8.6	16.9	23	No		Salzmann, In prep.
326	-44.1	149.75	TG359.36	33.55	33.55	Multi-method	1	Boundary	Yes	Cool-temperate mixed forest	13.3	13.7	3.7	8.6	22.8	23	No		Salzmann, In prep.
327	-44.1	149.75	TG356.09	30.05	30.05	Multi-method	1	Rupelian	Yes	Cool-temperate mixed forest	12.2	13.7	3.7	8.6	16.9	23	No		Salzmann, In prep.
328	48.9	2.5	Marnes d'Entre Deux Masses	38	33.9	Biostratigraphy	3	Priabonian	Yes	Warm-temperate conifer forest	17.4	19.4	9.6	10	26.5	28.1	No		Châteauneuf, 1980
329	75.5	136	Bed 1	37.2	34	Biostratigraphy	3	Priabonian	Yes	Cool-temperate mixed forest	11.5	15.6	-1	4.4	23	26.8	No		Kuzmichev et al., 2013
330	53.8	73.9	Member 41	36	35	Magnetostratigraphy	1	Priabonian	Yes	Paratropical/subtropical mixed forest	13.3	18.6	-0.1	8.1	22.8	27.9	No		Zaproztels and Akhmetiev, 2013
331	39.65	-73.65	O1-33.7	33.7	33.7	Biostratigraphy; isotope stratigraphy, sequence stratigraphy	1	Boundary	Yes	Warm-temperate mixed forest	10.5	15.5	0.5	9	19	25	No		Kotthof et al., 2014
332	39.65	-73.65	O1-32.3	32.3	32.3	Biostratigraphy; isotope stratigraphy, sequence stratigraphy	1	Rupelian	Yes	Warm-temperate mixed forest	10	13.5	0	5	19	23.5	No		Kotthof et al., 2014
333	47.82	86.66	Keziletuogayi-LE	36	33.9	Magnetostratigraphy	1	Priabonian	Yes	Xerophytic shrubland	3.1	21.7	-12	15.6	16.4	28.3	Yes, with Pollen assemblage 334	Samples: 35-29 Priabonian; 28 EOT	Sun et al., 2014
334	47.82	86.66	Keziletuogayi-EO	33.9	33	Magnetostratigraphy	1	Boundary	Yes	Xerophytic shrubland	3.1	21.7	-12	15.6	16.4	28.3	Yes, with Pollen assemblage 333	Samples: 27-25 Rupelian	Sun et al., 2014
335	34.1	92.5	Yaxicuo Group	37	33.9	Correlation	4	Priabonian	Yes	Xerophytic shrubland	15.7	18.4	3.8	12.5	22.8	28.1	No		Miao et al., 2016
336	-29.3	123.7	Unit E	37	33.9	Correlation	4	Priabonian	Yes	Warm-temperate mixed forest	15.5	18.4	10.3	9.5	22.8	23.9	No		Mack and Milne, 2015
337	24.5	-88.5	410 mbsf	37	33.9	Foraminifera	3	Priabonian	Yes	Tropical mangroves, swamps and forests	19.7	26.5	12	20.7	22.8	27.7	No		Barron, 2015
338	24.5	-88.5	405 mbsf	33.9	28.5	Foraminifera	3	Rupelian	Yes	Tropical mangroves, swamps and forests	13.3	26.5	-0.1	22.2	22.8	30.6	No		Barron, 2015
339	-64.25	-56.65	La Meseta Formation	38	34	Correlation	4	Priabonian	Yes	Cool-temperate mixed forest	8.1	18.4	-1.5	9.5	16.9	23.9	No		Kymes, 2015
340	43.9	5.7	Marnes de Viens	29.2	27.5	Biostratigraphy	3	Rupelian	Yes	Sclerohphyll woodland	17.4	18.4	7	12.5	26.5	27.9	No		Ménouret et al., 2015

## Sheet: 3. Taxa table
Taxon_ID	Taxon	Reference (where available)	Family	Synonyms (numbers refer to Taxon ID column) and notes on synonymies	Nearest Living Relative
2	Abiespollenites sp.	Thiergart in Raatz (1937) 1938	Pinaceae	445; 1016	Abies sp (Utescher and Mosbrugger, 2010)
3	Cedripites sp.	Wodehouse 1933	Pinaceae	290	Cedrus sp. (Utescher and Mosbrugger, 2010)
4	Cyclogranulates sp.
5	Deltoidospora sp.	Miner 1935	Adiantaceae or Cyatheaceae or Gleicheniaceae or Lindsaeaceae or Pteridaceae or Vittariaceae
6	Gleicheniidites sp.		Gleicheniaceae	1469	Gleichenia sp. (Utescher and Mosbrugger, 2010)
7	Inaperturopollenites hiatus	(Potonie, 1931) Thomson and Pflug, 1953	Cupressaceae	426; Taxodium hiatus Wodehouse, 1933; Taxodiaceaepollenites hiatus (Potonie, 1931) Kremp, 1949; Pollenites hiatus Potonie, 1931	Taxodiaceae (Taxodium + Metasequoia + Glyptostrobus) (Utescher and Mosbrugger, 2010)
8	Laevigatosporites sp.	(Ibrahim in Potonie et al., 1932) Schopf et al., 1944			Filicopsida
9	Leiotriletes sp.
10	Osmundacidites sp.		Osmundaceae	442; 842	Osmundaceae (Utescher and Mosbrugger, 2010)
11	Piceapollis sp.	Krutzsch, 1971	Pinaceae	40; 293; 394	Picea sp (Utescher and Mosbrugger, 2010)
12	Pinus sp.		Pinaceae	38	Pinus sp.
13	Polyatriopollenites sp.		Juglandaceae		Juglandaceae (Utescher and Mosbrugger, 2010)
14	Sciadopityspollenites sp.	Krutzsch, 1971	Sciadopityaceae	463	Sciadopitys verticillata
15	Stereisporites sp.		Sphagnaceae	242; 286	Sphagnaceae (Utescher and Mosbrugger, 2010)
16	Subtriporopollenites sp.		Juglandaceae	404; 1754	Juglandaceae (Utescher and Mosbrugger, 2010)
17	Triatriopollenites subtriangulus	(Stanley, 1965) Frederiksen, 1979	Myricaceae		Myrica sp. (Utescher and Mosbrugger, 2010; Eldrett et al., 2009)
18	Triplanosporites sp.				Filicopsida (Utescher and Mosbrugger, 2010)
19	Triporopollenites sp.				Betula/Celtis spp. (Utescher and Mosbrugger, 2010)
20	Tsuga sp.		Pinaceae	63	Tsuga sp. (Utescher and Mosbrugger, 2010)
21	Alnipollenites verus	(Potonie, 1934) Potonie, 1960	Betulaceae		Alnus sp (Utescher and Mosbrugger, 2010)
22	Ericipites sp.	Wodehouse, 1933	Ericaceae	544; 871; 1345	Ericaceae (Utescher and Mosbrugger, 2010); Ericales (Macphail and Stone, 2004)
23	Lycopodiumsporites sp.	Thiergart 1938	Lycopodiaceae	161	Lycopodium sp. (Utescher and Mosbrugger, 2010)
24	Retitricolpites sp. (large)			61
25	Tetracolporopollenites sp.		Rubiaceae? Or Rutaceae or Sapotaceae		Sapotaceae (Utescher and Mosbrugger, 2010)
26	Sequoiapollenites polyformosus	Thiergart 1938	Cupressaceae	Inaperturopollenites polyformosus	Sequoia sempervirens (Eldrett et al., 2009)
27	Toroisporites sp.
28	Tricolpites sp.	Couper, 1953
29	Tricolporopollenites sp.	Pflug & Thomson 1953			Fagaceae (Eldrett et al., 2009)
30	Ulmipollenites sp.	Wolff 1934	Ulmaceae	502; 2396	Ulmaceae
31	Trilites sp.				Filicopsida (Utescher and Mosbrugger, 2010)
32	Ulmus sp.		Ulmaceae		Ulmus sp.
33	Verrucosisporites sp.
34	Cicatricosisporites sp.	Potonie and Gelletich, 1933			Filicopsida (Utescher and Mosbrugger, 2010)
35	Tiliaepollenites microreticulatus	(Mai, 1961) Ke and Shi, 1978	Tiliaceae	733	Tiliaceae (Utescher and Mosbrugger, 2010)
36	Triporopollenites robustus	Pflug 1953	Betulaceae		Betulaceae (Utescher and Mosbrugger, 2010)
37	Trudopollis sp.	Pflug 1953
38	Pinuspollenites sp.	Raatz 1938 ex Potonié 1958	Pinaceae	12	Pinus sp. (Utescher and Mosbrugger, 2010)
39	Inaperturopollenites dubius	(Potonie, 1931) Thomson and Pflug, 1953	Cupressaceae		Taxodium/ Glyptostrobus (Utescher and Mosbrugger, 2010)
40	Piceapollenites sp.	Potonié 1931	Pinaceae	11; 293; 394	Picea sp. (Utescher and Mosbrugger, 2010)
41	Laricoidites magnus	(Potonie, 1931) Potonie, Thomson and Thiergart, 1950	Pinaceae	764	Taxodioideae (Utescher and Mosbrugger, 2010); Larix?
42	Ephedripites sp.	Bolchovitina, 1953; Krutzsch 1961	Araceae or Ephedraceae	468	Ephedra sp. (Utescher and Mosbrugger, 2010)
43	Metasequoiapollenites sp.		Cupressaceae		Metasequoia sp.
44	Coryluspollenites constatus	(Takahashi, 1961) Sung and Tsao, 1976	Betulaceae
45	Ulmipollenites undulosus	Wolff, 1934	Ulmaceae	771	Ulmaceae (Utescher and Mosbrugger, 2010)
46	Betulaepollenites claripites	(Wodehouse, 1933) Song and Tsao, 1976	Betulaceae	433	Betula sp (Utescher and Mosbrugger, 2010)
47	Pterocaryapollenites stellatus	(Potonie, 1931) Thiergart, 1937	Juglandaceae	0422; 0773; Pterocarya stellata (Potonié) Martin and Rouse 1966; Pterocarya vermontensis Traverse, 1955	Pterocarya/ Cyclocarya (Utescher and Mosbrugger, 2010)
48	Quercoidites microhenrici	(Potonie, 1931) Potonie, 1960	Fagaceae	Quercoidites microhenrica; Tricolpopollenites microhenrici, tricolporopollenites microhenrici, Scabratricolpites microhenrici (Potonie) Thomson and Pflugg	Fagaceae (Utescher and Mosbrugger, 2010); Evergreen Quercus (Hoorn et al., 2012)
49	Plicapollis sp.
50	Chenopodipollis sp.	Krutzsch, 1966	Amaranthaceae-Chenopodiaceae or Caryophyllaceae	406; 407	Chenopodiaceae (Utescher and Mosbrugger, 2010)
51	Caryapollenites veripites	(Wilson and Webster, 1946) Nichols and Ott, 1978	Juglandaceae		Carya sp. (Utescher and Mosbrugger, 2010)
52	Plicatopollis plicatus	(Potonie, 1934) Krutzsch, 1962	Juglandaceae	0252	Juglandaceae
53	Cupuliferoipollenites pusillus	(Potonie, 1934) Potonie, 1951	Betulaceae or Fagaceae	Castaneoideaepollis pusillus	Cupuliferae (= Fagaceae + Betulaceae)
54	Salixipollenites sp.	Srivastava 1967	Oleaceae or Salicaceae	303	Salix sp (Utescher and Mosbrugger, 2010)
55	Laevigatosporites haardtii	(Potonie and Venitz, 1934) Thomson and Pflug, 1953	Polypodiaceae	1186	Filicopsida; ?Polypodiaceae (Collinson, 2002)
56	Cyathidites australis	Couper, 1953	Cyatheaceae	2119	Cyatheaceae
57	Cyathidites minor	Couper, 1953	Cyatheaceae		Cyatheaceae
58	Leptolepidites tenuis	Stanley, 1965
59	Classopollis classoides	Pflug, 1953	Cheirolepidiaceae	Reworked
60	Compositoipollenites sp.	Potonie, 1951 ex Potonie, 1960	Asteraceae or Icacinaceae	Echitricolporites	Asteraceae?
61	Retitricolpites sp.	Van der Hammen, 1956 ex Pierce, 1961; Van der Hammen and Wijmstra, 1964		24; Possibly Rhoipites or Caprifoliipites in Australia (Wodehouse, 1933; Hekel, 1972)	Aff. Tamarix 9.6 - 24.8C (Hoorn et al., 2012)
62	Podocarpidites sp.	Dettmann, 1963; Cookson ex Couper, 1953. In Northern Hemisphere this may be Cathaya (Liu and Basinger, 2000)	Pinaceae or Podocarpaceae		Cathaya sp (Hoorn et al., 2012) 17 - 22.2C; Podocarpaceae (Utescher and Mosbrugger, 2010)
63	Tsugapollenites sp.	Raatz 1937, 1938	Pinaceae	20	Tsuga sp. (Utescher and Mosbrugger, 2010)
64	Fraxinoipollenites sp.	Potonié 1951 (Wien) ex Potonié 1960	Oleaceae	535	Fraxinus sp. (Utescher and Mosbrugger, 2010)
65	Caprifoliipites sp.	Wodehouse 1933	Adoxaceae or Anacardiaceae or Caprifoliaceae		Viburnum (Hoorn et al., 2012)
66	Lonicerapollis sp.	Krutzsch 1962	Caprifoliaceae	1419	Lonicera etrusca (Utescher and Mosbrugger, 2010; Hoorn et al., 2012)
67	Tiliaepollenites sp.	Potonié 1931	Tiliaceae	2395	Tiliaceae (Utescher and Mosbrugger, 2010)
68	Juglanspollenites verus	Raatz 1937	Juglandaceae		Juglandaceae (Utescher and Mosbrugger, 2010)
69	Juglanspollenites rotundus	Ke & Shi, 1978	Juglandaceae		Juglandaceae (Utescher and Mosbrugger, 2010)
70	Cupuliferoidaepollenites sp.	Potonié, Thomson & Thiergart 1950 ex Potonié, Thomson & Thiergart 1950 ex Potonié 1960	Betulaceae or Fagaceae		Cupuliferae (Utescher and Mosbrugger, 2010)
71	Cupuliferoipollenites sp.	Potonié 1951 ex Potonié 1960	Betulaceae or Fagaceae		Castanea, Cupuliferae (Utescher and Mosbrugger, 2010)
72	Momipites sp.	Wodehouse, 1933	Juglandaceae or Myricaceae	Engelhardtia sp.? (Ridgway et al., 1995)	Engelhardtia sp. (Hoorn et al., 2012; Utescher and Mosbrugger, 2010); Myricaceae (Garcia et al., 2008)
73	Euphorbiacites reticulus	Li, Sung & Li (Hoorn et al., 2012)	Tiliaceae		Tiliaceae (Hoorn et al., 2012)
74	Abutilonacidites sp.	Guan and Zheng, 1989 (Guan et al., 1989)	Malvaceae	2356	Abutilon sp. (Utescher and Mosbrugger, 2010)
75	Labitricolpites minor	Ke & Shi 1978	Lamiaceae		Lamiaceae (Song et al., 2004)
76	Labitricolpites major	Ke & Shi 1978	Lamiaceae		Lamiaceae (Song et al., 2004)
77	Retitrescolpites magnus	(Gonzalez-Guzman 1967) Jaramillo & Dilcher, 2001	Convolvulaceae?		?Cuscuta (Utescher and Mosbrugger, 2010)
78	Retitricolpites matauraensis	(Couper, 1953) Song and Zheng in Song et al., 1981
79	Euphorbiacites minor	Zhang et Zhan 1991	Euphorbiaceae	1292?
80	Oleoidearumpollenites sp.	Nagy 1969	Oleaceae		Oleaceae (Utescher and Mosbrugger, 2010)
81	Echitricolpites sp.	van der Hammen 1956 ex van Hoeken-Klinkenberg, 1966			Rosaceae?
82	Verrucatotriletes sp.	van Hoeken-Klinkenberg 1966
83	Crassoretitriletes nanhaiensis	Zhang et Li 1981 (Cai et al., 1998)
84	Undulatisporites sp.	Pflug in Thomson & Pflug 1953			Gleicheniaceae (Utescher and Mosbrugger, 2010)
85	Ruffordiaspora australiensis	(Cookson, 1953) Dettmann and Clifford 1992	Schizaeaceae	Cicatricosisporites australiensis	Filicopsida; Schizaeaceae (Raine et al., 2011)
86	Ruffordiaspora ludbrookiae	(Dettmann 1963) Dettmann & Clifford 1992	Schizaeaceae	Cicatricosisporites ludbrookiae	Filicopsida; Schizaeaceae (Raine et al., 2011)
87	Laevigatosporites ovatus	Wilson and Webster 1946	Blechnaceae		Blechnaceae (Quattrocchio et al., 2012)
88	Laevigatosporites major	(Cookson, 1947) Krutzsch, 1959			Filicopsida
89	Latrobosporites crassus	Harris, 1965	Lycopodiaceae
90	Retitriletes australoclavatidites	(Cookson, 1953) Doring et al. in Krutzsch 1963	Lycopodiaceae		Lycopodium sp. (Utescher and Mosbrugger, 2010)
91	Stereisporites antiquisporites	(Wilson and Webster, 1946) Dettmann 1963	Sphagnaceae	2067; 2435 (Raine et al., 2011)	Sphagnaceae (Utescher and Mosbrugger, 2010)
92	Araucariacites australis	Cookson, 1947	Araucariaceae		Araucaria sp. (Utescher and Mosbrugger, 2010); Agathis sp. (Martin, 1973)
93	Microcachrydites antarcticus	Cookson, 1947; 1954	Podocarpaceae	Possible Syn. Podosporites Rao 1943 (Martin, 1973)	Microcachrys sp. (Macphail and Stone, 2004) MAT (Utescher and Mosbrugger, 2010) Single species endemic to Tasmania
94	Phyllocladidites mawsonii	Cookson, 1947 ex. Couper, 1953	Podocarpaceae	164; 2059	Phyllocladus (Utescher and Mosbrugger, 2010); Lagarostrobos sp. (Macphail and Stone, 2004)
95	Trichotomosulcites subgranulatus	Couper, 1953	Podocarpaceae	149; 2062	Microcachrys? (Macphail and Stone, 2004)
96	Battenipollis sectilis	(Stover and Partridge, 1973) Jarzen & Dettmann 1992			Extinct angiosperm (Wagstaff et al., 2006)
97	Beaupreaidites elegansiformis	Cookson, 1950	Proteaceae		Proteaceae (Utescher and Mosbrugger, 2010); Beauprea sp. (Macphail and Stone, 2004)
98	Fischeripollis sp.		Droseraceae
99	Gambierina rudata	Stover in Partridge & Stover 1973		Triorites edwardsii (Raine et al., 2011)
100	Ilexpollenites sp.	Thiergart, 1937 ex Potonie, 1960	Aquifoliaceae	520	Ilex sp. (Utescher and Mosbrugger, 2010)
101	Liliacidites sp.	Couper, 1953	Liliaceae	328; 1479	Liliaceae
102	Malvacipollis diversus	Harris, 1965	Malvaceae or Picrodendraceae		Malvaceae (Utescher and Mosbrugger, 2010); Austrobuxus sp. (Macphail and Stone, 2004)
103	Malvacipollis subtillis	Stover and Partridge, 1973	Euphorbiaceae or Picrodendraceae		Euphorbiaceae (Utescher and Mosbrugger, 2010); Austrobuxus sp. (Macphail and Stone, 2004)
104	Nothofagidites asperus	(Cookson, 1959) Romero 1973	Nothofagaceae	Nothofagus aspera; N. asperus	Nothofagus sp. (Utescher and Mosbrugger, 2010)
105	Nothofagidites brachyspinulosus	(Cookson 1959) Harris 1965	Nothofagaceae	Nothofagus brachyspinulosus; N. bracyspinulosa	Nothofagus sp. (Utescher and Mosbrugger, 2010); Fuscospora (Macphail and Stone, 2004)
106	Nothofagidites flemingii	(Couper, 1953) Potonie, 1960	Nothofagaceae		Nothofagus sp. (Utescher and Mosbrugger, 2010)
107	Nothofagidites goniatus	(Cookson, 1958) Stover and Evans, 1973	Nothofagaceae
108	Nothofagidites lachlaniae	(Couper, 1953) Pocknall & Mildenhall 1984	Nothofagaceae
109	Peninsulapollis gillii	(Cookson, 1957) Dettmann and Jarzen, 1988	Proteaceae	= T. Fissilis; Tricolpites gillii	Proteaceae (Raine et al., 2011)
110	Proteacidites obscurus	Cookson, 1950	Proteaceae		Agastachys odorata or Telopea sp. (Macphail and Stone, 2004)
111	Tetradopollis sp.
113	Casuarinidites cainozoicus	Cookson and Pike, 1954	Casuarinaceae	117; 167; 376; Triorites harrisii Couper 1953, Haloragacidites trioratus Couper 1953; Casuarina cainozoica	Casuarinaceae (Utescher and Mosbrugger, 2010)
114	Cupanieidites orthoteichus	Cookson and Pike, 1954	Sapindaceae	Syn. Duplopollis orthoteichus (Martin, 1973)	Cupanieae (Sapindaceae) (Macphail and Stone, 2004)
115	Dilwynites granulatus	Harris, 1965	Araucariaceae		Dillwynia sp. (Utescher and Mosbrugger, 2010); Agathis/Wollemia (Macphail and Stone, 2004); MAT for Agathis (Utescher and Mosbrugger, 2010)
116	Gleicheniidites circinidites		Gleicheniaceae	160; 243	Gleichenia sp. (Utescher and Mosbrugger, 2010)
117	Haloragacidites harrisii	(Couper, 1953) comb. nov. Mildenhall and Harris, 1971	Casuarinaceae or Myricaceae	113; 167; 376; Syn. Triatriopollenites confusus Zaklinskaya 1963 (Mildenhall and Harris, 1971)	Casuarinaceae (Utescher and Mosbrugger, 2010) Casuarina, Geniostoma, Canacomyrica (Mildenhall and Harris, 1971); Gymnostoma-type (Macphail and Stone, 2004)
118	Lygistepollenites florinii	(Cookson and Pike, 1954) Stover and Evans, 1973	Podocarpaceae	163	Dacrydium sp (Utescher and Mosbrugger, 2010)
119	Milfordia homeopunctata	(McIntyre, 1965) Partridge in Stover and Partridge, 1973	Anarthriaceae or Flagellariaceae or Restionaceae		Restio sp (Utescher and Mosbrugger, 2010); Hopkinsia sp. (Macphail and Stone, 2004)
120	Myrtaceidites eucalyptoides	Cookson and Pike, 1954 emend Martin 1973	Myrtaceae		Eucalyptus sp (Utescher and Mosbrugger, 2010; Macphail and Stone, 2004)
121	Nothofagidites deminutus	(Cookson, 1959) Stover and Evans 1973	Nothofagaceae	Nothofagus deminutus; N. deminuta	Nothofagus sp (Utescher and Mosbrugger, 2010)
122	Nothofagidites emarcidus	(Cookson, 1959) Harris 1965	Nothofagaceae	Nothofagus emarcidus; N. emarcida	Nothofagus sp (Utescher and Mosbrugger, 2010); Brassospora (Macphail and Stone, 2004)
123	Nothofagidites falcatus	(Cookson, 1959) Hekel 1972	Nothofagaceae	Nothofagus falcatus; N. falcata	Nothofagus sp (Utescher and Mosbrugger, 2010); Brassospora (Macphail and Stone, 2004)
124	Nothofagidites heterus	(Cookson, 1958) Stover and Evans, 1973	Nothofagaceae		Nothofagus sp (Utescher and Mosbrugger, 2010); Brassospora (Macphail and Stone, 2004)
125	Nothofagidites incrassatus	(Cookson, 1959) Dettmann, 1990	Nothofagaceae	Nothofagus incrassatus; N. incrassata	Nothofagus sp (Utescher and Mosbrugger, 2010); Fuscospora (Macphail and Stone, 2004)
126	Periporopollenites demarcatus	Stover in Stover & Partridge 1973	Trimemiaceae		Trimemiaceae (Macphail and Stone, 2004)
127	Periporopollenites polyoratus	(Couper, 1960) Stover in Stover & Partridge 1973	Caryophyllaceae or Trimeniaceae		Trimemiaceae (Utescher and Mosbrugger, 2010); Caryophyllaceae (Macphail and Stone, 2004)
128	Phyllocladidites paleogenicus	(Cookson and Pike, 1954) Harris, 1965	Podocarpaceae	2438	Phyllocladus sp (Utescher and Mosbrugger, 2010)
129	Podocarpidites ellipticus	Cookson, 1947	Podocarpaceae	Syn. Podocarpus elliptica (Martin, 1973)	Podocarpus sp (Utescher and Mosbrugger, 2010)
130	Proteacidites crassus	Cookson, 1954	Proteaceae		Proteaceae; Adenanthos (Raine et al., 2011)
131	Proteacidites similis	Harris, 1965	Proteaceae		Proteaceae (Raine et al., 2011)
132	Rhoipites angurium	(Partridge in Stover and Partridge, 1973) Pocknall and Mildenhall, 1984		Tricolpites angurium; Tricolporites angurium
133	Rhoipites sphaerica	(Cookson, 1947) Pocknall and Crosbie 1982		282
134	Santalumidites cainozoicus	Cookson and Pike, 1954	Santalaceae		Santalaceae (Utescher and Mosbrugger, 2010)
135	Sapotaceoidaepollenites rotundus	Harris, 1972	Sapotaceae	Tetracolporopollenites rotundus (Milne)	Sapotaceae (Utescher and Mosbrugger, 2010)
136	Tricolpites discus	Harris, 1977
137	Dacrycarpites australiensis	Cookson and Pike, 1954	Podocarpaceae	Syn. Podocarpus australiensis (Martin, 1973)	Dacrycarpus sp (Utescher and Mosbrugger, 2010)
138	Myrtaceidites verrucosus	Partridge in Stover & Partridge 1973	Myrtaceae		Myrtaceae (Utescher and Mosbrugger, 2010)
139	Proteacidites subscabratus	Couper, 1960	Proteaceae	272	Orites myrtoidea (Hebel and Torres, 2009)
140	Verrucosisporites cristatus	Stover and Partridge, 1973
141	Retistephanocolpites sp.		Ctenolophonaceae		Ctenolophon sp (Utescher and Mosbrugger, 2010)
142	Acaciapollenites sp.		Fabaceae	Polyadopollenites sp.	Acacia sp (Utescher and Mosbrugger, 2010)
143	Myrtaceidites tenuis	Harris, 1965	Myrtaceae
145	Dilwynites tuberculatus	Harris, 1965	Araucariaceae		Dillwynia sp (Utescher and Mosbrugger, 2010); Wollemia (Macphail and Stone, 2004)
146	Ischyosporites gremius	Stover and Partridge, 1973	Dicksoniaceae	556	Dicksoniaceae (Utescher and Mosbrugger, 2010)
147	Nothofagidites vansteenisii	(Cookson, 1959) Stover and Evans, 1973	Nothofagaceae		Nothofagus sp (Utescher and Mosbrugger, 2010)
148	Periporopollenites vesiculus	Stover and Partridge, 1973	Trimeniaceae?		Trimeniaceae? (Macphail and Hill, 1994)
149	Podosporites microsaccatus	(Couper, 1953) Dettmann, 1963	Podocarpaceae	95
150	Proteacidites sp.		Proteaceae		Proteaceae, MAT (Utescher and Mosbrugger, 2010)
151	Verrucatosporites attenatus
152	Verrucatosporites sp
153	Verrucosisporites kopukuensis	(Couper, 1960) Stover and Partridge, 1973	Lygodiaceae		Lygodium sp. (Raine et al., 2011)
154	Clavifera triplex	(Bolkhovitina 1953) Bolkhovitina 1966	Gleicheniaceae		Gleicheniaceae (Raine et al., 2011)
155	Cyathidites sp.	Couper, 1953	Cyatheaceae
156	Regulatisporites sp
157	Ericipites scabratus	Harris, 1965	Ericaceae		Ericaceae
158	Proteacidites incurvatus	Cookson, 1950	Proteaceae		Proteaceae (Raine et al., 2011)
159	Tricolpites waiparaensis	Couper, 1953	Gunneraceae	2569 (Raine et al., 2011)	Gunnera sp. (Raine et al., 2011)
160	Gleichenia circinidites	Cookson, 1954	Gleicheniaceae	116 (Martin, 1973)	Gleichenia sp (Utescher and Mosbrugger, 2010)
161	Lycopodium sp.		Lycopodiaceae	23	Lycopodium sp (Utescher and Mosbrugger, 2010)
162	Monocolpopollenites sp.				Cycadales (Balme and Churchill, 1959) MAT range (Utescher and Mosbrugger, 2010)
163	Dacrydium florinii	Cookson and Pike, 1954	Podocarpaceae	118; Syn. Dacrydiumites florinii (Martin, 1973)	Dacrydium sp (Utescher and Mosbrugger, 2010)
164	Dacrydium mawsonii	Cookson, 1954	Podocarpaceae	94	Dacrydium sp (Utescher and Mosbrugger, 2010)
165	Podosporites micropteris	(Cookson and Pike, 1954) Dettmann, 1963	Podocarpaceae	558
166	Nothofagus sp.		Nothofagaceae	928	Nothofagus sp (Utescher and Mosbrugger, 2010)
167	Triorites harrisii	Couper, 1953	Casuarinaceae or Myricaceae	113; 117; 376 (Raine et al., 2011): Syn. Haloragacidites harrisii (Mildenhall and Harris, 1971)	Casuarinaceae or Myricaceae (Raine et al., 2011); Orites myrtoidea (Hebel and Torres, 2009)
168	Beaupreaidites verrucosus	Cookson, 1954	Proteaceae		Beauprea sp. (Utescher and Mosbrugger, 2010; Macphail and Stone, 2004)
169	Myrtaceidites parvus	Cookson and Pike, 1954	Myrtaceae		Myrtaceae (Utescher and Mosbrugger, 2010); Metrosideros (Macphail and Stone, 2004)
170	Banksieaeidites sp.	Cookson, 1950 ex Couper 1954	Proteaceae
171	Proteacidites annularis	Cookson, 1954	Proteaceae	Propylipollis annularis	Xylomelum sp. (Macphail and Stone, 2004)
172	Proteacidites adenanthoides	Cookson, 1950	Proteaceae		Proteaceae (Hebel and Torres, 2009); Adenanthos sp. (Utescher and Mosbrugger, 2010; Martin, 1973)
173	Lygodiumsporites padappakkarensis	Rao and Ramanujam, 1978	Lygodiaceae		Schizaeaceae (Rao, 1995)
174	Lygodiumsporites lakiensis	Sah and Kar, 1970	Lygodiaceae	Laevigatosporites lakiensis	Schizaeaceae (Rao, 1995); MAT (Utescher and Mosbrugger, 2010)
175	Todisporites major	Couper, 1958	Schizaeaceae		Schizaeaceae (Rao, 1995)
176	Striatriletes susannae	van der Hammen emend. Kar, 1979	Ceratopteridaceae/Pteridaceae	Hammenisporis susannae (van der Hammen) Saxena and Trivedi, 2009	Ceratopteridaceae (Trivedi, 2009); Ceratopteris sp. (Utescher and Mosbrugger, 2010); Parkeriaceae (Rao, 1995; 3208)
177	Crassoretitriletes vanraadshooveni	Germeraad et al., 1968	Schizaeaceae		Schizaeaceae (Rao, 1995); Lygodium microphyllum (Bankole, 2010)
178	Cheilanthoidspora monoleta	Sah and Kar, 1974 (? Dah and Kar, 1974?)
179	Polypodiaceaesporites major	Saxena, 1978	Polypodiaceae		Polypodiaceae (Rao, 1995)
180	Retipollenites sp.
181	Clavaperiporites jacobi	Ramanujam, 1966	Thymelaeaceae		Thymeliaceae (Rao, 1995)
182	Quilonipollenites sahnii	Rao and Ramanujam, 1978	Arecaceae		Arecaceae (Rao, 1995)
183	Tricolpites crassireticulatus	Dutta and Sah, 1970	Passifloraceae or Thymeliaceae	Retitricolpites crassireticulatus (Dutta & Sah) Samant & Phadtare, 1997	Thymeliaceae (); Turneraceae (Passifloraceae) (Utescher and Mosbrugger, 2010)
184	Tricolpites retibaculatus	Saxena, 1979		Albertipollenites retibaculatus (Saxena, 1979) Mandal & Rao 2001
185	Roussea matanomadhensis	Saxena, 1979	Rousseaceae	Tricolpites matanomadhensis (Saxena and Trivedi, 2006)	Rousseaceae
186	Lakiapollis ovatus	Venkatachala and Kar, 1969	Bombacaceae		Bombacaceae (Rao, 1995)
187	Tricolporopollis matanomadhensis	(Venkatachala and Kar, 1969) Tripathi and Singh, 1985	Euphorbiaceae	631; 825	Euphorbiaceae (Rao, 1995); MAT (Utescher and Mosbrugger, 2010)
188	Margocolporites tsukadae	Ramanujam, 1966	Caesalpiniaceae		Caesalpiniaceae (Ramanujam et al., 1991; 2806)
189	Margocolporites sitholeyi	Ramanujam, 1966	Caesalpiniaceae		Caesalpiniaceae (Rao, 1995) MAT of Caesalpinia sp. (Utescher and Mosbrugger, 2010)
190	Ctenolophonidites costatus	(van Hoeken Klinkenberg, 1964) van Hoeken Klinkenberg, 1966	Ctenolophonaceae		Ctenolophonaceae (Rao, 1995); Ctenolophon englerianum (Salard-Cheboldaeff et al., 1995)
191	Bacutriporites venkatachalae	Rao, 1995
192	Myricipites singhii	Rao, 1995	Myricaceae		Myricaceae (Rao, 1995)
193	Proteacidites triangulus	Kar and Jain, 1981	Proteaceae		Proteaceae (Rao, 1995)
194	Ericipites congoensis	Sah, 1967	Ericaceae		Ericaceae (Rao, 1995)
195	Biretisporites sp.	Delcourt and Sprumont, 1955 emend. Delcourt et al., 1963	Osmundaceae		Osmundaceae (Garcia et al., 2008) MAT (Utescher and Mosbrugger, 2010)
196	Echitriletes muelleri	Regali et al., 1974	Selaginellaceae		Selaginellaceae (Garcia et al., 2008); MAT (Utescher and Mosbrugger, 2010)
197	Punctatisporites sp.	Ibrahim, 1933
198	Cedripites lusaticus	Krutzsch, 1971	Pinaceae		Cedrus (Garcia et al., 2008) MAT (Utescher and Mosbrugger, 2010)
199	Pityosporites labdacus	(Potonie, 1931) Thomson and Pflug, 1953	Pinaceae	425	Abies/Pinus? (Garcia et al., 2008) MAT (Utescher and Mosbrugger, 2010)
200	Pityosporites sp.	Seward, 1914; Potonie and Klaus, 1957	Pinaceae		Abies/Pinus? (Garcia et al., 2008) MAT (Utescher and Mosbrugger, 2010)
201	Podocarpidites embryonalis	Krutzsch, 1971	Podocarpaceae		Podocarpus (Garcia et al., 2008) MAT (Utescher and Mosbrugger, 2010)
202	Graminidites sp.	Cookson, 1947 ex Potonie, 1960	Poaceae	1480; 1663	Poaceae (Garcia et al., 2008)
203	Psilamonocolpites sp.	Van der Hammen and Garcia, 1966	Arecaceae		Arecaceae (Garcia et al., 2008) MAT (Utescher and Mosbrugger, 2010)
204	Retimonocolpites sp.	Pierce, 1961	Arecaceae		Arecaceae (Garcia et al., 2008) MAT (Utescher and Mosbrugger, 2010)
205	Retitetracolpites sp.	(Van der Hammen, 1954) Pierce, 1961
206	Retitriporites dubiosus	Gonzalez-Guzman, 1967	Malpighiaceae		Malpighiaceae (Garcia et al., 2008) MAT (Utescher and Mosbrugger, 2010)
207	Rhoipites guianensis	(Van der Hammen and Wymstra, 1964) Jaramillo and Dilcher, 2001	Sterculiaceae or Tiliaceae	611	?Sterculiaceae/Tiliaceae? (Garcia et al., 2008) MAT (Utescher and Mosbrugger, 2010)
208	Triatripollenites sp.	Potonie, 1931
209	Miocaenipollis sp.	Krutzsch, 1966	Malpighiaceae		Malpighiaceae (Garcia et al., 2008) MAT (Utescher and Mosbrugger, 2010)
210	Psilastephanoporites sp.	Van der Hammen, 1956 ex Regali et al., 1974	Apocynaceae or Meliaceae or Polygalaceae
211	Echiperiporites akanthos	Van der Hammen and Wijmstra, 1964	Malvaceae		Malvaceae (Jaramillo et al., 2010)
212	Scabraperiporites asymmetricus	Duenas, 1980	Malpighiaceae		Malpighiaceae (Garcia et al., 2008; Bento dos Santos et al., 2010) MAT (Utescher and Mosbrugger, 2010)
213	Scabraperiporites sp.	Regali et al., 1974	Malpighiaceae or Symplocaceae		Symplocaceae (Garcia et al., 2008) MAT (Utescher and Mosbrugger, 2010)
214	Psilastephanocolporites laevigatus	Salard-Cheboldaef, 1978	Meliaceae		Meliaceae (Garcia et al., 2008) MAT (Utescher and Mosbrugger, 2010)
215	Ulmoideipites krempii	Anderson, 1960	Ulmaceae		Ulmaceae (Garcia et al., 2008) MAT (Utescher and Mosbrugger, 2010)
216	Perisyncolporites pokornyi	Germeraad et al., 1968	Malpighiaceae		Malpighiaceae (Garcia et al., 2008) MAT (Utescher and Mosbrugger, 2010)
217	Foveotricolpites sp.	Van der Hammen and Garcia, 1966	Fabaceae?		Fabaceae? (Frederiksen, 1980b)
218	Perfotricolpites digitalus	Gonzalez-Guzman, 1967	Convolvulaceae		Merremia (Garcia et al., 2008) MAT range (Utescher and Mosbrugger, 2010)
219	Psilatricolpites papilioniformis	Regali et al., 1974
220	Symplocoipollenites sp.	Potonie, 1957	Symplocaceae	1039	Symplocaceae (Garcia et al., 2008) MAT (Utescher and Mosbrugger, 2010)
221	Tricolpites clarensis	(Gonzalez-Guzman, 1967) Jaramillo and Dilcher, 2001		2028
222	Margocolporites vanwijhei	Germeraad et al., 1968	Caesalpiniaceae or Fabaceae		Caesalpinia (Garcia et al., 2008) MAT (Utescher and Mosbrugger, 2010)
223	Psilatricolporites costatus	Duenas, 1980
224	Psilatricolporites sp.	Van der Hammen, 1956 ex Pierce, 1961
225	Rhoipites cienagensis	(van der Hammen and Wymstra, 1964) Jaramillo and Dilcher, 2001	Sterculiaceae or Tiliaceae		?Sterculiaceae/Tiliaceae? (Garcia et al., 2008) MAT (Utescher and Mosbrugger, 2010)
226	Retitricolporites finitus	Gonzalez-Guzman, 1967
227	Siltaria media	Gonzalez-Guzman, 1967 n. comb Jaramillo and Dilcher, 2001		2167
228	Polyadopollenites sp.	Pflug and Thompson, 1953	Fabaceae		Mimosaceae (Garcia et al., 2008)
229	Acaciapollenites myriosporites	(Cookson, 1954) Mildenhall, 1972	Fabaceae	Polyadopollenites myriosporites (Cookson, 1959) Lima, Salard-Cheboldaeff & Suguio, 1985	Acacia (Garcia et al., 2008) MAT (Utescher and Mosbrugger, 2010)
230	Quadraplanus sp.	Stover (in Stover and Partridge, 1973)	Fabaceae		Leguminosae (Garcia et al., 2008) MAT (Utescher and Mosbrugger, 2010)
231	Syncolporites poricostatus	van Hoeken-Klinkemberg, 1964	Myrtaceae		Myrtaceae (Garcia et al., 2008; 3205) MAT (Utescher and Mosbrugger, 2010)
232	Syncolporites sp.	van der Hammen, 1954	Myrtaceae		Myrtaceae (Garcia et al., 2008) MAT (Utescher and Mosbrugger, 2010)
233	Cupanieidites sp.	Cookson and Pike, 1954	Myrtaceae or Sapindaceae		Sapindaceae (Garcia et al., 2008) Sapindaceae
234	Polypodiisporites favus	(Potonie, 1931) Potonie, 1934	Polypodiaceae	388	Polypodium (Yao et al., 2011)
235	Polypodiisporites potoniei	Nagy, 1963	Pteridaceae		Pteris sp. (Jaramillo et al., 2010)
236	Polypodiisporites verruspeciosus	Krutzsch, 1967	Polypodiaceae	1687
237	Triplanosporites microsinuosus	Pflanzl, 1956			Filicopsida (Utescher and Mosbrugger, 2010)
238	Cicatricosisporites pseudotripartitus	(Bolkhovitina, 1961) Dettmann, 1963	Schizaeaceae		Schizaeaceae (Dettmann, 1963)
239	Deltoidospora adriensis	(Potonie and Gelletich, 1933) Song et Zheng, 1981	Cyatheaceae or Pteridaceae or Vittariaceae	652; 2212	Lygodium sp. (Utescher and Mosbrugger, 2010); Pteridaceae; Cyatheaceae; Vittariaceae
240	Schizaesporites sp.		Schizaeaceae
241	Leiotriletes dorogensis	Kedves, 1960	Gleicheniaceae		Filicopsida (Utescher and Mosbrugger, 2010); Gleicheniaceae (Laghari et al., 2011)
242	Sphagnumsporites sp.		Sphagnaceae	15; 286
243	Gleicheniidites senonicus	Ross, 1949 emend. Skarby 1964	Gleicheniaceae	116; 160	Gleichenia sp (Utescher and Mosbrugger, 2010)
244	Taxodiaceae		Cupressaceae	554	Taxodioideae (Utescher and Mosbrugger, 2010)
245	Classapollis sp.		Cheirolepidiaceae		Cheirolepidiaceae (Kurschner et al., 2013)
246	Pinaceae		Pinaceae		Pinaceae (Utescher and Mosbrugger, 2010)
247	Cedripites libaniformis	(Bolkhovitina, 1953) ex Krutzsch 1971	Pinaceae		Cedrus libani (Utescher and Mosbrugger, 2010) MAT for Cedrus sp.
248	Pityosporites microalatus	(Potanie, 1931) Thomson & Pflug, 1953	Pinaceae	Abietineaepollenites microalatus	Cathaya (Konzalová, 1990) MAT (Utescher and Mosbrugger, 2010)
249	Tsugaepollenites igniculus	Potonie, 1958	Pinaceae		Tsuga sp. (Utescher and Mosbrugger, 2010)
250	Stephanoporopollenites hexaradiatus	Thomson & Pflug 1953
251	Monocolpopollenites tranquillus	(Potonie 1934) Thomson & Pflug 1953	Arecaceae	756	Phoenix sp. (Utescher and Mosbrugger, 2010)
252	Triatriopollenites plicatus	(Potonie, 1934) Thomson and Pflug, 1953	Juglandaceae	52	Juglandaceae (Utescher and Mosbrugger, 2010)
253	Rhoipites sp.	Wodehouse, 1933
254	Magnolipollis sp.		Magnoliaceae	515
255	Haloragacidites trioratus	(Couper, 1953) Mildenhall and Harris, 1971	Casuarinaceae or Haloragaceae	376; Haloragacidites trioratus Couper, 1953. Some Triorites harrisii Couper, 1960	Haloragis, Myriophyllum and Casuarina (Mildenhall and Harris, 1971)
256	Rouseisporites sp.	Pocock, 1962	Ricciaceae?		Ricciaceae? (Raine et al., 2011)
257	Cyathea paleospora	Martin, 1973	Cyatheaceae	844; Cyathidites paleospora
258	Dictyophyllidites concavus	Harris, 1965	Dipteridaceae		Dictyophyllum sp. (Raine et al., 2011)
259	Deltoidospora granulomargo	Martin, 1973
260	Deltoidospora inconspicua	Martin, 1973	Adiantaceae or Gleicheniaceae		Gleicheniaceae or Adiantaceae (Martin, 1973)
261	Cingulatisporites ornatus	Martin, 1973.	Cibotiaceae		Cibotium (Martin, 1973)
262	Ephedra notensis	Cookson, 1957	Araceae or Ephedraceae	=2058
263	Dodonea sphaerica	Martin, 1973	Sapindaceae		Dodonaea camfieldii; D pinnata (Martin, 1973). MAT (Utescher and Mosbrugger, 2010) from Dodonaea sp.
264	Cupanieidites reticularis	Cookson and Pike, 1954.	Sapindaceae	Duplopollis reticularis (Martin, 1973); Seperation from Cupanieidites orthoteichus is not completely satisfactory (Martin, 1973)	Cupaneae (Martin, 1973) (Tribe in Sapindaceae); MAT for Sapindaceae (Utescher and Mosbrugger, 2010)
265	Quintiniapollis psilatispora	(Martin, 1973) Mildenhall & Pocknall, 1989	Paracryphiaceae		Quintinia sp. (Martin, 1973) MAT (Utescher and Mosbrugger, 2010)
266	Myrtaceidites eugeniioides	Cookson and Pike, 1954	Myrtaceae		Eugenia (Macphail and Stone, 2004) and Cleistocalyx (Martin, 1973) MAT (Utescher and Mosbrugger, 2010) based on Eugenia sp.
267	Myrtaceidites mesonesus	Cookson and Pike, 1954	Myrtaceae		Eucalyptus tessellaris; Metrosideros (Martin, 1973;Macphail and Stone, 2004) MAT for Eucalyptus sp. (Utescher and Mosbrugger, 2010)
268	Myrtaceidites xanthomyrtoides	Martin, 1973	Myrtaceae		Xanthomyrtus; Luma
269	Chenopodipollis bipatterna	(Martin, 1973) Mildenhall & Pocknall, 1989.	Amaranthaceae-Chenopodiaceae or Caryophyllaceae		Caryophyllaceae, Chenopodiaceae (Raine et al., 2011)
270	Proteacidites ivanhoensis	Martin, 1973	Proteaceae	Rhoipites ivanhoensis	Helica divaricata; H insculpta; H carrii; H arguta; Orites excelsa; O lancifolia; Macadamia tetraphylla (Martin, 1973)
271	Proteacidites pachypolus	Cookson and Pike, 1954	Proteaceae
272	Proteacididites subscabratus	Couper, 1960	Proteaceae	139
273	Proteacidites symphyonemoides	Cookson, 1950.	Proteaceae		Symphyonema spp. (Martin, 1973)
274	Nothofagus cincta	Cookson, 1958.	Nothofagaceae
275	Sparganiaceaepollenites barungensis	Harris, 1972	Sparganiaceae		Sparganium antipodum (Martin, 1973); MAT for Sparganium sp. (Utescher and Mosbrugger, 2010)
276	Sparganiaceaepollenites robustisporis	Martin, 1973	Sparganiaceae or Typhaceae
277	Tricolpites delicatulus	Couper, 1960
278	Tricolpites psilatus	Martin, 1973	Paracryphiaceae?		Quintinia sp.?
279	Tricolpites retiformis	Martin, 1973
280	Tricolporopollenites cooksonii	Martin, 1973
281	Tricolporopollenites ivanhoensis	Martin, 1973
282	Tricolporopollenites sphaericus	(Cookson, 1947) Martin, 1973	Oleaceae	133; Syn. Tricolpites sphaericus Cookson, 1947	Oleaceae (Martin, 1973)
283	Tricolporopollenites substriatus	Martin, 1973	Anacardiaceae or Simaroubaceae	669; 977; Ailanthipites paenstriatus	Simaroubaceae or Anacardiaceae (Raine et al., 2011)
284	Triorites introlimbatus	McIntyre, 1968
285	Polyorificites oblatus	Martin, 1973	Picrodendraceae		Dicotyledon (Martin, 1973); Austrobuxus (Longetia) buxoides and Dissiliaria tricornis (Martin, 1974)
286	Sphagnum sp.		Sphagnaceae	15; 242
287	Leiotriletes sp.			9	Filicopsida (Utescher and Mosbrugger, 2010)
288	Podocarpus sp.		Pinaceae or Podocarpaceae	62	Podocarpus; Cathaya (Utescher and Mosbrugger, 2010)
289	Dacrydium sp.		Podocarpaceae		Dacrydium sp (Utescher and Mosbrugger, 2010)
290	Cedrus sp.		Pinaceae	3	Cedrus sp. (Utescher and Mosbrugger, 2010)
291	Polypodiaceae		Polypodiaceae	564; 623
292	Araucariaceae		Araucariaceae		Araucariaceae (Utescher and Mosbrugger, 2010)
293	Picea sp.		Pinaceae	11; 40; 394	Picea sp. (Utescher and Mosbrugger, 2010)
294	Myrica sp.		Myricaceae	1496	Myrica sp. (Utescher and Mosbrugger, 2010)
295	Comptonia sp.		Myricaceae		Comptonia peregrina (Utescher and Mosbrugger, 2010)
296	Juglans sp.		Juglandaceae		Juglans sp. (Utescher and Mosbrugger, 2010)
297	Pterocarya sp.		Juglandaceae	1025	Pterocarya sp (Utescher and Mosbrugger, 2010)
298	Carya sp.		Juglandaceae	1022; 1343	Carya sp. (Utescher and Mosbrugger, 2010)
299	Platycarya sp.		Juglandaceae	720	Platycarya sp. (Utescher and Mosbrugger, 2010)
300	Engelhardtia sp.		Juglandaceae	1024	Engelhardtia sp. (Utescher and Mosbrugger, 2010)
301	Betula sp.		Betulaceae	1026	Betula sp. (Utescher and Mosbrugger, 2010)
302	Corylus sp.		Betulaceae		Corylus sp. (Utescher and Mosbrugger, 2010)
303	Salix sp.		Salicaceae	54	Salix sp. (Utescher and Mosbrugger, 2010)
304	Alnus sp.		Betulaceae	1028	Alnus sp. (Utescher and Mosbrugger, 2010)
305	Fagus sp.		Fagaceae	1585	Fagus sp. (Utescher and Mosbrugger, 2010)
306	Quercus sp.		Fagaceae		Quercus sp. (Utescher and Mosbrugger, 2010)
307	Quercus sparsus	Samoilovitch, 1961	Fagaceae		Quercus sp. (Utescher and Mosbrugger, 2010)
308	Castanea sp.		Fagaceae		Castanea sp. (Utescher and Mosbrugger, 2010)
309	Celtis sp.		Cannabaceae or Ulmaceae	1021	Celtis sp. (Utescher and Mosbrugger, 2010)
310	Zelkova sp.		Ulmaceae		Zelkova sp. (Utescher and Mosbrugger, 2010)
311	Ulmoideipites tricostatus	Anderson, 1960	Ulmaceae		Ulmaceae
312	Moraceae		Moraceae		Moraceae (Utescher and Mosbrugger, 2010)
313	Hamamelis sp.		Hamamelidaceae		Hamamelis sp. (Utescher and Mosbrugger, 2010)
314	Liquidambar sp.		Altingiaceae	661	Liquidambar sp.
315	Nyssa sp.		Cornaceae	913; 957	Nyssa sp. (Utescher and Mosbrugger, 2010)
316	Carpinus sp.		Betulaceae	1027	Carpinus sp. (Utescher and Mosbrugger, 2010)
317	Aralia sp.		Araliaceae		Aralia sp. (Utescher and Mosbrugger, 2010)
318	Basopollis sp.
319	Pistillipollenites mcgregorii	Rouse, 1962	Gentianaceae		Gentianaceae (Utescher and Mosbrugger, 2010)
320	Projectopollenites spinulosus
321	Triatriopollenites confusus	Zaklinskaya, 1963	Betulaceae?
322	Triatriopollenites plicoides	Zaklinskaya, 1963	Juglandaceae	545; 1487?
323	Triatriopollenites sp.
324	Triporopollenites plektosus	Anderson, 1960
325	Spinainaperturites sp.	Pierce, 1961
326	Proxapertites hammenii
327	Tricolpites fissilis	Couper, 1960		Psilatricolpites fissilis (Couper) Doubinger & Chotin, 1975
328	Couperipollis sp.	Venkatachala and Kar, 1969	Aceraceae or Liliaceae	101	Liliaceae or Aceraceae (Jain and Dutta, 1978; Utescher and Mosbrugger, 2010)
329	Tricolpites brevicolpatus			2624
330	Retistephanocolpites coromendeliensis
331	Zonocostites ramonae	Germeraad et al., 1968	Rhizophoraceae		Rhizophoraceae (Venkatachala and Rawat, 1973; Jaramillo et al., 2010; Utescher and Mosbrugger, 2010)
332	Retitricolpites peroblatus	Muller, 1968
333	Striatopollis bellus	Sah, 1967	Fabaceae		Crudia sp. (Utescher and Mosbrugger, 2010)
334	Polypodiaceaesporites levis	Sah, 1967	Polypodiaceae	Laevigatosporites levis (Sah) Saxena and Trivedi, 2009	Polypodiaceae (Mandaokar, 2000)
335	Psilatricolporites operculatus	Van der Hammen and Wijmstra 1964	Euphorbiaceae	1093; Ranunculacidites operculatus (Jaramillo et al., 2010)	Euphorbiaceae; Alchornea (Jaramillo et al., 2010); MAT for Euphorbiaceae (Utescher and Mosbrugger, 2010)
336	Talisiipites retipilatus	Kar and Jain, 1981	Sapindaceae		Allophyllus sp. (Macginitie, 1969)
337	Costatipollenites pauciornatus	Venkatachala et Rawat, 1973
338	Tetracolporites sp.		Meliaceae or Strasburgeriaceae
339	Favitricolporites magnus	Sah, 1967	Alangiaceae		Alangiaceae (Saxena and Trivedi, 2009) MAT (Utescher and Mosbrugger, 2010)
340	Proteacidites terrazus	Rouse, 1962	Proteaceae or Symplocaceae		Symplocos? Missidentified, might be symplocos (Frederiksen, 1980b)
341	Tricolpites longicolpatus	Venkatachala & Rawat, 1972	Gunneraceae	Tricolpites reticulatus Cookson 1947 ex Couper 1953
342	Stephanocolpites sp.		Haloragaceae or Myrsinaceae
343	Tricolpites margocolpites
344	Asperitricolporites pilosus	Venkatachala & Rawat, 1972
345	Paleocaesalpiniaceaepites sp.	Biswas, 1962	Caesalpiniaceae?
346	Proteacidites bellus	Samoilovitch, 1961	Proteaceae
347	Margocolporites sahnii	Ramanujam, 1966	Caesalpiniaceae		Caesalpiniaceae (Saxena and Trivedi, 2009)
348	Margocolporites miocenicus
349	Marginipollis concinnus	Clarke and Frederiksen, 1968	Lecythidaceae		Lecythidaceae (Venkatachala and Rawat, 1973); Barringtonia sp. (Salard-Cheboldaeff et al., 1995) MAT for Barringtonia sp. (Utescher and Mosbrugger, 2010)
350	Arecipites indicus	Venkatachala & Rawat, 1972	Arecaceae		Arecoideae (Utescher and Mosbrugger, 2010)
351	Tricolpites densiornatus
352	Caryapollenites cauveriensis		Juglandaceae
353	Thomsonipollis submarginatus	Venkatachala & Rawat. Rao et al. 1993
354	Beaupreaidites tegillatus	Venkatachala & Rawat, 1973
355	Thomsonipollis variornatus
356	Iugopollis tetraporites	Venkatachala &. Rawat, 1972	Lythraceae or Sapotaceae		Sonneratiaceae (Lythraceae) (Venkatachala and Rawat, 1973) MAT (Utescher and Mosbrugger, 2010); Sapotaceae (Samant & Tapaswi, 2001)
357	Iugopollis sp.		Lythraceae or Sapotaceae
358	Lycopodiumsporites palaeocenicus	Dutta and Sah, 1970	Lycopodiaceae		Filicopsida (Utescher and Mosbrugger, 2010)
359	Laevigatosporites gracilis	Wilson and Webster, 1946		1517	Filicopsida (Utescher and Mosbrugger, 2010)
360	Polypodiisporites mawkmaensis	Dutta and Sah, 1970	Polypodiaceae		Polypodiaceae (Saxena and Trivedi, 2009)
361	Schizaeoisporites digitaloides	(Cookson, 1953) Potonie, 1951
362	Couperipollis rarispinosus	(Sah and Dutta, 1966) Venkatachula and Kar, 1969	Aceraceae or Liliaceae	2023; Monosulcites rarispinosus (Baksi and Deb, 1980)	Liliaceae or Aceraceae (Jain and Dutta, 1978)
363	Arecipites communis	Mathur & Chopra, 1987	Arecaceae	Palmaepollenites communis (Baksi and Deb, 1980)?	Arecoideae (Utescher and Mosbrugger, 2010)
364	Monocolpopollenites eocenicus	(Sah and Dutta, 1966) Baksi and Deb, 1980?	Arecaceae	Palmaepollenites eocenicus	Palmae (Utescher and Mosbrugger, 2010)
365	Proxapertites operculatus	(van der Hammen, 1954) van der Hammen, 1956	Arecaceae		Nypa sp. (Utescher and Mosbrugger, 2010); Astrocaryum sp. (Rull, 2003)
366	Proxapertites assamica	Kar and Kumar, 1986	Arecaceae. Araceae	Proxapertites operculatus (Zetter et al., 2001)	Nypa sp. (Utescher and Mosbrugger, 2010)
367	Tricolpites levis	Sah and Dutta, 1966
368	Polycolpites cooksonii	Sah and Dutta, 1966
369	Retistephanocolpites williamsi	Germeraad et al., 1968	Ctenolophonaceae		Ctenolophon sp. (Utescher and Mosbrugger, 2010)
370	Araliaceoipollenites ramanujamii	Deb, 1972	Araliaceae		Araliaceae (Utescher and Mosbrugger, 2010)
371	Paleocaesalpiniaceaepites eocenicus	Biswas, 1962	Caesalpiniaceae?
372	Talisiipites wodehouseii	Dutta and Sah, 1970	Sapindaceae		Allophyllus sp. (Macginitie, 1969)
373	Paleosantalaceaepites sp.	Biswas, 1962	Rhizophoraceae? Santalaceae?
374	Erdtmanipites reticulatus	Baksi and Deb, 1980	Buxaceae?
375	Myricipites vulgaris	Dutta and Sah, 1970
376	Myricipites harrisii	(Couper, 1953) Dutta and Sah, 1970		113; 117; 167	Casuarinaceae (Utescher and Mosbrugger, 2010)
377	Wadiapites caryophylla	Biswas, 1962
378	Podocarpidites marwickii	Couper, 1953	Podocarpaceae
379	Podocarpidites rugulosus	Romero, 1977	Podocarpaceae
380	Psilatricolpites patagonicus	Freile, 1972
381	Tricolpites reticulata	Cookson, 1947; (Couper) Jarzen and Dettmann, 1989	Gunneraceae	2569; Tricolpites reticulatus(?)	Gunnera sp. (Utescher and Mosbrugger, 2010)
382	Ailanthipites nonprolatus	Frederiksen et al., 1983	Anacardiaceae or Burseraceae or Anacardiaceae, Burseraceae, Leguminoseae, Sapindaceae and Simaroubaceae or Sapindaceae or Simaroubaceae
383	Artemisiaepollenites sellularis	Nagy, 1969	Asteraceae		Artemisia sp. (Utescher and Mosbrugger, 2010)
384	Momipites waltmanensis	Nichols and Ott, 1978	Juglandaceae		Juglandaceae (Pocknall and Nichols, 1996)
385	Tricolpites hians	Stanley, 1965	Platinaceae or Salicaceae		Salicaceae or Platinaceae (Harrington et al., 2012)
386	Intratriporopollenites minimus	Mai, 1961	Malvaceae or Tiliaceae	1276	Tilioidae
387	Retitriletes novomexicanus	(Anderson, 1960) Norris, 1986	Lycopodiaceae	1145; 1198
388	Verrucatosporites favus	(Potonie, 1931) Thomson and Pflug, 1953	Dennstaedtiaceae	234	Dennstaedtiaceae (Utescher and Mosbrugger, 2010)
389	Integricorpus sp.	Norris, 1997
390	Montanapollis globosiporus	(Samoilovich,1965) Srivastava, 1975
391	Aceripollenites tener	(Samoilovich, 1965) Norris 1997	Aceraceae/Sapindaceae	Syn. Acer tener Samoilovich 1965	Acer sp.
392	Caryapollenites inelegans	Nichols and Ott, 1978	Juglandaceae		Carya sp. (Utescher and Mosbrugger, 2010)
393	Momipites wyomingensis	Nichols and Ott, 1978	Juglandaceae		Engelhardtia (Utescher and Mosbrugger, 2010)
394	Piceapollenites sp.	Norris, 1997	Pinaceae	11; 40; 293	Picea (Utescher and Mosbrugger, 2010)
395	Ericipites antecursoroides	Norris, 1997	Ericaceae
396	Annutriporites tripollenites	(Rouse, 1977) Norris, 1986	Betulaceae		Corylus sp. (Utescher and Mosbrugger, 2010)
397	Cupuliferoidaepollenites oviformis	(Potonie, 1931) Potonie, 1960	Fagaceae	Castaneoideaepollis oviformis	Castanea, Chrysolepis (Yang et al., 2005)
398	Intratriporopollenites crassipites	(Wodehouse, 1933) Norris, 1986	Malvaceae or Tiliaceae	2353	Tilia sp. (Utescher and Mosbrugger, 2010)
399	Lonicerapollenites gallwitzii	Krutzsch, 1962	Caprifoliaceae		Lonicera etrusca (Utescher and Mosbrugger, 2010)
400	Trivestibulopollenites betuloides	Pflug, 1953 in Thomson and Pflug, 1953	Betulaceae	2558	Betulaceae (Utescher and Mosbrugger, 2010)
401	Rhoipites baculatus	Archangelsky, 1973	Araliaceae? Or Rutaceae
402	Tubulifloridites antipodica	Cookson, 1947	Asteraceae		Asteraceae (Guerstein, 1990a)
403	Triporites sp.
404	Juglanspollenites sp.	Raatz, 1937; Guerstein, 1990	Juglandaceae	16; 1754	Juglandaceae (Utescher and Mosbrugger, 2010)
405	Liquidambar sp.	Guerstein, 1990	Altingiaceae
406	Chenopodiaceae		Amaranthaceae-Chenopodiaceae	50; 407	Chenopodiaceae (Utescher and Mosbrugger, 2010)
407	Amaranthaceae		Amaranthaceae-Chenopodiaceae	50; 406	Amaranthaceae (Utescher and Mosbrugger, 2010)
408	Castanopsis sp.		Fagaceae		Castanopsis sp. (Utescher and Mosbrugger, 2010)
409	Tricolpopollenites liblarensis	(Thomson in Potonie et al., 1950) Grabowska in Ziembinska-Tworzydlo et al., 1994	Fagaceae	627; 1584	Fagaceae (Utescher and Mosbrugger, 2010)
410	Quercus gracilis		Fagaceae		Quercus sp. (Utescher and Mosbrugger, 2010)
411	Quercus graciliformis	Muller, 1968	Fagaceae		Quercus sp. (Utescher and Mosbrugger, 2010)
412	Rhoipites pseudocingulum	(Potonie, 1931) Potonie, 1960	Anacardiaceae or Styracaceae	778	Anacardiaceae/Styracaceae (Utescher and Mosbrugger, 2010)
413	Cyperaceaepollis sp.		Cyperaceae	1756	Cyperaceae?
414	Nothofagidites matauraensis	(Couper, 1953) Hekel, 1972	Nothofagaceae		Brassospora (Macphail and Stone, 2004)
415	Podocarpidites torquatus	Mildenhall & Pocknall 1989	Podocarpaceae
416	Ranunculaceae		Ranunculaceae	929
417	Baculatisporites comaumensis	(Cookson, 1953) Potonie, 1956	Hymenophyllaceae or Osmundaceae		Hymenophyllum sp. (Utescher and Mosbrugger, 2010); Osmundaceae (Quattrocchio et al., 2012)
418	Tsugaepollenites viridifluminipites	(Wodehouse, 1933) Norris, 1986	Pinaceae	Syn. Zonalapollenites viridifluminipites	Tsuga sp. (Utescher and Mosbrugger, 2010)
419	Ilexpollenites microiliaceus	(Plug and Thomson, 1953) Ke and Shi, 1978	Aquifoliaceae		Ilex sp. (Utescher and Mosbrugger, 2010)
420	Ericipites compactipollinatus	(Traverse, 1955) Norris, 1986	Ericaceae
421	Osmundacidites wellmanii	Couper, 1953	Osmundaceae	2576	Osmunda vachelli, O persliana, O javanica
422	Polyatriopollenites stellatus	(Potonie, 1931) Pflug, 1953	Juglandaceae	0047; 0773	Pterocarya/Cyclocarya (Utescher and Mosbrugger, 2010)
423	Retitriletes oligocenicus	Krutzsch, 1963	Lycopodiaceae		Lycopodium sp. (Utescher and Mosbrugger, 2010)
424	Myricipites annulites	(Martin and Rouse, 1966) Norris, 1986	Myricaceae	Myrica annulites	Myrica sp. (Utescher and Mosbrugger, 2010)
425	Pinuspollenites labdacus	(Potonie, 1931) Raatz, 1937 ex Potonie 1958	Pinaceae	199	Pinus sp. (Utescher and Mosbrugger, 2010)
426	Taxodiaceaepollenites hiatus	(Potonie, 1931) Kremp, 1949	Cupressaceae	007	Taxodiaceae (Taxodium + Metasequoia + Glyptostrobus) (Utescher and Mosbrugger, 2010)
427	Deltoidospora hallii	Miner, 1935	Gleicheniaceae		Gleicheniaceae (Miner, 1935)
428	Carpinipites spackmanii	(Traverse, 1955) Zhou, 1975 (Traverse, 1994)	Betulaceae	?485
429	Stereisporites minor	(Raatz, 1937) Krutzsch, 1963	Sphagnaceae		Sphagnaceae (Utescher and Mosbrugger, 2010)
430	Salixipollenites discoloripites	(Wodehouse, 1933) Srivastava, 1966	Salicaceae		Salix sp.
431	Sigmopollis psilatus	Piel, 1971
432	Laevigatosporites novus	Norris, 1997
433	Trivestibulopollenites claripites	(Wodehouse, 1933) Norris, 1986		0046
434	Polyvestibulopollenites verus	(Potonie, 1934) Thomson and Pflug, 1953	Betulaceae	21	Alnus sp. (Frederiksen, 1980b); MAT (Utescher and Mosbrugger, 2010)
435	Piceapollenites grandivescipites	(Wodehouse, 1933) Norris, 1986	Pinaceae		Picea sitchensis(Utescher and Mosbrugger, 2010)
436	Stereisporites stereoides	(Potonie and Venitz, 1934) Thomson and Pflug, 1953	Sphagnaceae		Sphagnum (Utescher and Mosbrugger, 2010)
437	Cyathea sp.		Cyatheaceae		Cyatheaceae (Utescher and Mosbrugger, 2010)
438	Lygodium sp.	Swartz	Lygodiaceae	1006; 1007; 2607	Lygodium sp. (Utescher and Mosbrugger, 2010)
439	Botrychium sp.		Ophioglossaceae		Botrychium sp. (Utescher and Mosbrugger, 2010)
440	Ceratopteris sp.		Ceratopteridaceae
441	Marsilea sp.		Marsileaceae
442	Osmunda sp.		Osmundaceae	10; 842	Osmunda sp. (Utescher and Mosbrugger, 2010)
443	Ginkgo sp.		Ginkgoaceae
444	Agathis sp.		Araucariaceae		Agathis sp. (Utescher and Mosbrugger, 2010)
445	Abies sp.		Pinaceae	2; 1016	Abies sp. (Utescher and Mosbrugger, 2010)
446	Picea abies	(L.)H.Karst	Pinaceae		Picea abies (Utescher and Mosbrugger, 2010)
447	Picea excelsa		Pinaceae	446
448	Picea omorica	(Pančić) Purk.	Pinaceae		Picea omorika (Utescher and Mosbrugger, 2010)
449	Tsuga canadensis	(L.) Carrière	Pinaceae		Tsuga canadensis (Utescher and Mosbrugger, 2010)
450	Tsuga diversifolia	(Maxim.) Mast.	Pinaceae		Tsuga diversifolia (Utescher and Mosbrugger, 2010)
451	Tsuga parva		Pinaceae
452	Tsuga torulosa	Zaklinskaya, 1957	Pinaceae
453	Pinus protocembra	Zaklinskaya, 1957	Pinaceae	248 (Liu and Basinger, 2000)
454	Pinus strombiformis	Engelm.	Pinaceae
455	Pinus silvestris		Pinaceae	Pinus sylvestris	Pinus sylvestris (Utescher and Mosbrugger, 2010)
456	Pinus banksianaeformis	(Zaklinskaya, 1957) Ke and Shi, 1978	Pinaceae		Pinus sp. (Utescher and Mosbrugger, 2010)
457	Pinus minutus		Pinaceae	1698; Syn. Pityosporites minutus	Pinus sp. (Utescher and Mosbrugger, 2010)
458	Taxodium distichiformis	Zhezh	Cupressaceae		Taxodium distichum (Utescher and Mosbrugger, 2010)
459	Taxodium sp.		Cupressaceae		Taxodium sp. (Utescher and Mosbrugger, 2010)
460	Sequoia sp.		Cupressaceae	994	Sequoia sempervirens (Utescher and Mosbrugger, 2010)
461	Sciadopityspollenites tuberculatus	(Zaklinskaya, 1957) Krutzsch, 1971	Sciadopityaceae
462	Sciadopitys verticillata	(Thunb.) Siebold & Zucc.	Sciadopityaceae		Sciadopitys verticillata (Utescher and Mosbrugger, 2010)
463	Sciadopitys sp.		Sciadopityaceae	14	Sciadopitys verticillata
464	Glyptostrobus sp.		Cupressaceae		Glyptostrobus lineatus (Utescher and Mosbrugger, 2010)
465	Cryptomeria sp.		Cupressaceae		Cryptomeria sp. (Utescher and Mosbrugger, 2010)
466	Thuja sp.		Cupressaceae		Thuja sp. (Utescher and Mosbrugger, 2010)
467	Juniperus sp.		Cupressaceae		Juniperus sp. (Utescher and Mosbrugger, 2010)
468	Ephedra sp.		Ephedraceae	42	Ephedra sp.
469	Myrica vera	Sauer	Myricaceae
470	Myrica carolinensiformis	Gladkova, 1965	Myricaceae
471	Myrica lubomirovae	Gladkova, 1965	Myricaceae	2255; Triatriopollenites lubomirovae
472	Myrica pseudogranulatus	Gladkova, 1965	Myricaceae	1786
473	Myrica galiformis	Gladkova, 1965	Myricaceae	Triatriopollenites galiformis (Gladkova, 1965) Frederiksen, 1988
474	Comptonia compacta	Gladkova, 1965	Myricaceae	Triatriopollenites compacta (Gladkova, 1965) Frederiksen, 1988	Comptonia peregrina (Utescher and Mosbrugger, 2010)
475	Ostrya sp.		Betulaceae	659	Ostrya sp. (Utescher and Mosbrugger, 2010)
476	Juglans hebelata	Bolot.	Juglandaceae
477	Juglans jondonica	Bolot.	Juglandaceae
478	Juglans orbiculata		Juglandaceae
479	Juglans polyporata	Vojc.	Juglandaceae		Juglans sp. (Utescher and Mosbrugger, 2010)
480	Juglans sieboldianaformis		Juglandaceae		Juglans sieboldiana (Utescher and Mosbrugger, 2010)
481	Carya bella		Juglandaceae
482	Carya communis		Juglandaceae
483	Carya elegans		Juglandaceae
484	Carya insignis		Juglandaceae
485	Carya spackmania	Traverse, 1955	Juglandaceae	?428
486	Carya tenuissima		Juglandaceae
487	Carya triangulata		Juglandaceae	1778
488	Carya ulmiformis		Juglandaceae
489	Pterocarya singularis		Juglandaceae
490	Pterocarya hupehensiformis	Skan	Juglandaceae
491	Engelhardtia paleogenica		Juglandaceae
492	Engelhardtia chrysolopiformis		Juglandaceae
493	Fagus grandifoliiformis	Pan.	Fagaceae		Fagus grandifolia (Utescher and Mosbrugger, 2010)
494	Fagus japoniciformis	Linnaeus	Fagaceae		Fagus japonica
495	Fagus tenella		Fagaceae		Fagus sp. (Utescher and Mosbrugger, 2010)
496	Quercus conferta	Ten.	Fagaceae	Quercus frainetto
497	Quercus williamsonia	Traverse, 1955	Fagaceae
498	Quercus sibirica	Linnaeus	Fagaceae
499	Ulmus inaequaliarcuata	Traverse, 1955	Ulmaceae
500	Ulmus flexiosa		Ulmaceae
501	Ulmoideipites verrucatus	?	Ulmaceae	503
502	Ulmoideipites sp.	Wolff, 1934	Ulmaceae	2396
503	Ulmipollenites verrucatus	Norton in Norton and Hall, 1969	Ulmaceae	501	Ulmus sp. (Utescher and Mosbrugger, 2010)
504	Corylopsis princeps	Lubomirova, 1961	Hamamelidaceae		Corylopsis sp. (Utescher and Mosbrugger, 2010)
505	Corylopsis compacta	Lubomirova, 1965	Hamamelidaceae
506	Corylopsis crassa	Lubomirova, 1965	Hamamelidaceae		Corylopsis sp. (Utescher and Mosbrugger, 2010)
507	Corylopsis sp.		Hamamelidaceae		Corylopsis sp. (Utescher and Mosbrugger, 2010)
508	Fothergilla vera		Hamamelidaceae		Fothergilla sp. (Utescher and Mosbrugger, 2010)
509	Fothergilla sp.		Hamamelidaceae		Fothergilla sp. (Utescher and Mosbrugger, 2010)
510	Liquidambar formosana		Altingiaceae		Liquidambar sp. (Utescher and Mosbrugger, 2010)
511	Liquidambar orientalis		Altingiaceae		Liquidambar orientalis (Utescher and Mosbrugger, 2010)
512	Liquidambar styraciflua		Altingiaceae		Liquidambar styraciflua (Utescher and Mosbrugger, 2010)
513	Trochodendron sp.		Trochodendraceae
514	Magnolia globosiformis	Lubomirova, 1965	Magnoliaceae
515	Magnolia sp.		Magnoliaceae	254	Magnolia sp. (Utescher and Mosbrugger, 2010)
516	Magnolia denudatoides		Magnoliaceae		Magnolia denudata (Utescher and Mosbrugger, 2010)
517	Cercidiphyllum sp.		Cercidiphyllaceae		Cercidiphyllum japonicum (Utescher and Mosbrugger, 2010)
518	Laurus sp.		Lauraceae		Laurus sp. (Utescher and Mosbrugger, 2010)
519	Rhus sp.		Anacardiaceae		Rhus sp. (Utescher and Mosbrugger, 2010)
520	Ilex sp.		Aquifoliaceae	100	Ilex sp. (Utescher and Mosbrugger, 2010)
521	Sterculia sp.		Sterculiaceae		Sterculia sp. (Utescher and Mosbrugger, 2010)
522	Diervilla sp.		Caprifoliaceae		Diervilla sp. (Utescher and Mosbrugger, 2010)
523	Tricolporopollenites megaexactus	(Potonie, 1931) Thomson and Pflug, 1953	Clethraceae or Cyrillaceae	1001; 1713	Cyrillaceae, Clethraceae (Utescher and Mosbrugger, 2010)
524	Vitis sp.		Vitaceae
525	Daphne sp.		Thymelaeaceae		Daphne mezercum (Utescher and Mosbrugger, 2010)
526	Berberis sp.		Berberidaceae		Berberis sp. (Utescher and Mosbrugger, 2010)
527	Platanus sp.		Platanaceae	1091	Platanus sp. (Utescher and Mosbrugger, 2010)
528	Fatsia sp.		Araliaceae		Fatsia japonica (Utescher and Mosbrugger, 2010)
529	Myrtus sp.		Myrtaceae		Myrtus sp. (Utescher and Mosbrugger, 2010)
530	Loranthus sp.		Loranthaceae		Loranthus sp. (Utescher and Mosbrugger, 2010)
531	Tilia pseudinstructa	Mai, 1961	Tiliaceae	1277; 1805
532	Tilia sulcata		Tiliaceae
533	Tilia sp.		Tiliaceae		Tilia sp. (Utescher and Mosbrugger, 2010)
534	Acer sp.		Aceraceae/Sapindaceae	1602	Acer sp. (Utescher and Mosbrugger, 2010)
535	Fraxinus sp.		Oleaceae	64	Fraxinus sp. (Utescher and Mosbrugger, 2010)
536	Sparganium sp.		Sparganiaceae		Sparganium sp. (Utescher and Mosbrugger, 2010)
537	Potamogeton sp.		Potamogetonaceae		Potamogeton sp. (Utescher and Mosbrugger, 2010)
538	Nelumbo sp.		Nelumbonaceae		Nelumbo nucifera (Utescher and Mosbrugger, 2010)
539	Nymphaea sp.		Nymphaeaceae		Nymphaea sp. (Utescher and Mosbrugger, 2010)
540	Nuphar sp.		Nymphaeaceae		Nuphar sp. (Utescher and Mosbrugger, 2010)
541	Proteaceae		Proteaceae		Proteaceae (Utescher and Mosbrugger, 2010)
542	Rhamnaceae		Rhamnaceae	1036; 1121
543	Leguminosae		Fabaceae	1112; 1376	Leguminosae (Utescher and Mosbrugger, 2010)
544	Ericaceae		Ericaceae	22; 871; 1345	Ericaceae
545	Triporopollenites plicoides	Zaklinskaya, 1963		322; 1487
546	Tricolporopollenites cingulum	(Potonie, 1931) Thomson and Pflug, 1953	Fagaceae	1780	Fagaceae (Utescher and Mosbrugger, 2010); Castanopsis or Castanea (Černjavska et al., 1988)
547	Tricolpopollenites sp.
548	Tricolporopollenites sp.			29
549	Sapotaceae		Sapotaceae		Sapotaceae (Utescher and Mosbrugger, 2010)
550	Palmae		Arecaceae	655; 670; 919; 1044	Palmae (Utescher and Mosbrugger, 2010)
551	Morus sp.		Moraceae		Morus sp. (Utescher and Mosbrugger, 2010)
552	Rooidites
553	Araliaceae		Araliaceae	915	Araliaceae (Utescher and Mosbrugger, 2010)
554	Cupressaceae		Cupressaceae	244	Cupressaceae (Utescher and Mosbrugger, 2010)
555	Anacardiaceae		Anacardiaceae		Anacardiaceae (Utescher and Mosbrugger, 2010)
556	Ischyosporites gremius	Stover and Partridge, 1973	Dicksoniaceae	146	Dicksoniaceae (Utescher and Mosbrugger, 2010)
557	Klukisporites lachlanensis	Martin, 1973		Ischyosporites laclanensis
558	Trisaccites micropteris	Cookson and Pike, 1953	Podocarpaceae	165
559	Anacolosidites sp.	Stover and Partridge, 1973	Olacaceae		Olacaceae (Utescher and Mosbrugger, 2010)
560	Gothanipollis bassensis	Stover and Partridge, 1973	Loranthaceae		Loranthaceae (Utescher and Mosbrugger, 2010; Raine et al., 2011)
561	Proteacidites leightonii		Proteaceae
562	Tricolpites thomsonii	Stover and Partridge, 1973
563	Triorites magnificus	Stover and Partridge, 1973
564	Polypodiidites sp.	Martin, 1973		291; 623
565	Parvisaccites catastus	Stover and Partridge, 1973	Podocarpaceae		Dacrydium sp. (Hill and Macphail, 1983); Halocarpus sp. (Macphail and Stone, 2004); MAT for Dacrydium (Utescher and Mosbrugger, 2010)
566	Anacolosidites acutullus	Stover and Partridge, 1973	Olacaceae		Anacolosa sp. (Macphail and Stone, 2004)
567	Anacolosidites sectus	Stover and Partridge, 1973	Olacaceae		Olacaceae (Utescher and Mosbrugger, 2010)
568	Banksieaeidites arcuatus	Stover and Partridge, 1973	Proteaceae		Banksia sp. (Utescher and Mosbrugger, 2010); Musgraveinae (Macphail and Stone, 2004)
569	Proteacidites rectomarginis	Stover and Partridge, 1973	Proteaceae		Proteaceae (Hebel and Torres, 2009)
570	Proteacidites reticuloscabratus	Stover and Partridge, 1973	Proteaceae	Propylipollis reticuloscabratus	Gevuina sp. (Dettmann and Clifford, 2000); Grevillea robusta-type (Macphail and Stone, 2004)
571	Simplicepollenites meridianus	Stover and Partridge, 1973
572	Nyssapollenites endobalteus	(McIntyre, 1965) Kemp and Harris, 1977	Cornaceae		Macaranga; Mallotus (Raine et al., 2011); MAT range for both (Utescher and Mosbrugger, 2010)
573	Triatriopollenites excelsus	(Potonie, 1934) Thomson and Pflug, 1953	Myricaceae		Myricaceae (Utescher and Mosbrugger, 2010)
574	Triatriopollenites arboratus	Pflug, 1953	Myricaceae		Myricaceae (Utescher and Mosbrugger, 2010)
575	Triatriopollenites quietus	(Potonie, 1934) Thomson and Pflug, 1953	Juglandaceae	719; 1353	Engelhardtia sp. (Utescher and Mosbrugger, 2010)
576	Triporopollenites megagranifer	(Potonie, 1951) Thomson and Pflug, 1953	Betulaceae or Juglandaceae		Betulaceae (Utescher and Mosbrugger, 2010)
577	Trudopollis pompedeji			T pompeckjii?
578	Tricolporopollenites villensis	(Thomson in Potonie et al., 1950) Thomson & Pflug, 1953	Fagaceae	1657; Syn. Bacutricolporopollenites villensis	Fagaceae (Utescher and Mosbrugger, 2010)
579	Triatriopollenites rurensis	Thomson and Pflug, 1953	Myricaceae	Labraferoidaepollenites rurensis Kedves, 1982; Myricipites rurensis	Myrica sp. (Utescher and Mosbrugger, 2010)
580	Triatriopollenites coryphaeus	(Potonie, 1931) Thomson and Pflug, 1953	Myricaceae		Myricaceae (Utescher and Mosbrugger, 2010)
581	Schizosporis sp.
582	Carya juxtaporites		Juglandaceae		Carya sp. (Utescher and Mosbrugger, 2010)
583	Carya vividifluminipites		Juglandaceae		Carya sp. (Utescher and Mosbrugger, 2010)
584	Jussiaea sp.		Onagraceae	Syn. Of Ludwigia sp.	Onagraceae (Ludwigia sp.)
585	Caryapollenites simplex	(Potonie, 1931) Potonie, 1960	Juglandaceae	769	Carya sp. (Utescher and Mosbrugger, 2010)
586	Alnus verus	(Potonié, 1934) Martin and Rouse, 1966	Betulaceae	Syn. Alnus vera	Alnus Sectio Clethropsis (A. maritima, nepalensis, nitida) (Utescher and Mosbrugger, 2010)
587	Fagus granulata	Martin and Rouse, 1966	Fagaceae		Fagus sp. (Utescher and Mosbrugger, 2010)
588	Quercus shiabensis	Simpson	Fagaceae		Quercus sp. (Utescher and Mosbrugger, 2010)
589	Acanthaceae		Acanthaceae
590	Cedrus periolata		Pinaceae		Cedrus sp. (Utescher and Mosbrugger, 2010)
591	Pseudotsuga sp.		Pinaceae		Pseudotsuga sp. (Utescher and Mosbrugger, 2010)
592	Glyptostrobus vacuipites	Wodehouse, 1933	Cupressaceae		Glyptostrobus lineatus (Utescher and Mosbrugger, 2010)
593	Taxodium hiatipites	Wodehouse, 1933	Cupressaceae	991	Taxodium sp. (Utescher and Mosbrugger, 2010)
594	Spinizonocolpites echinatus	Muller, 1968	Arecaceae		Nypa sp. (Utescher and Mosbrugger, 2010)
595	Retitricolporites quadrasi	Regali et al., 1974
596	Retitricolpites americana	Wijmstra in Wijmstra and Van der Hammen, 1964
597	Spinozonocolpites baculatus	Muller, 1968	Arecaceae	2056	Nypa sp. (Utescher and Mosbrugger, 2010)
598	Retibrevitricolpites triangulatus	van Hoeken-Klinkenberg, 1966
599	Proteacidites dehaani	Germeraad et al., 1968	Proteaceae		Proteaceae (Utescher and Mosbrugger, 2010)
600	Anacolosidites luteoides	Cookson and Pike, 1954	Olacaceae		Olacaceae (Utescher and Mosbrugger, 2010)
601	Cicatricosisporites dorogensis	Potonie and Gelletich, 1933	Anemiaceae		Anemia sp. or Mohria sp. (Frederiksen, 1980; Rull, 2003); MAT for Anemia/Mohria (Utescher and Mosbrugger, 2010)
602	Parvisaccites sp.		Podocarpaceae?
603	Cyclonephelium retiintexum			Dinoflagellate?
604	Tetradites sp.		Typhaceae	?1095; 1420	Typha sp. (Salard-Cheboldaeff et al., 1995); MAT (Utescher and Mosbrugger, 2010)
605	Retitricolpites amapaensis	Regali et al., 1974	Euphorbiaceae		Euphobiaceae (Maizatto, 2001); MAT (Utescher and Mosbrugger, 2010)
606	Retitricolporites amazonensis
607	Scabraperiporites nativens	Regali et al., 1974	Malpighiaceae		Malpighiaceae (Bento dos Santos et al., 2010); MAT Utescher and Mosbrugger, 2010
608	Monoporites annulatus	van der Hammen, 1954	Poaceae	1924; Monoporopollenites annulatus	Poaceae (Utescher and Mosbrugger, 2010)
609	Striatricolpites catatumbus	Gonzalez-Guzman, 1967	Fabaceae		Crudia-type (Graham, 2010d); MAT (Utescher and Mosbrugger, 2010)
610	Psilastephanocolporites fissilis	Leidelmeyer, 1966	Polygalaceae		Polygalaceae (Jaramillo et al., 2010)
611	Retitricolporites guianensis	Van der Hammen and Wijmstra, 1964	Malvaceae or Stercualiaceae	207	Stercualiaceae and Triumfetta leppudo (Malvaceae) (Germeraad et al., 1968; Roubik and Moreno, 1991)
612	Psilatricolporites crassa	Van der Hammen and Wijmstra, 1964	Pellicieraceae	1134	Pelliciera rhizophorae (Jaramillo et al., 2010)
613	Psilatricolporites maculosus	Regali et al., 1974	Sapotaceae	1142	Chrysophyllum sp. or Pouteria sp. (Van der Hammen, 1963; Aristeguieta, 1973; Lorente, 1986; Tissot et al., 1988; Hoorn, 1994; Herrera and Urrego, 1996)
614	Momipites africanus	Van Hoeken Klinkenberg, 1964	Moraceae		Moraceae, MAT (Utescher and Mosbrugger, 2010)
615	Retitricolporites irregularis	Van der Hammen and Wijmstra, 1964	Phyllanthaceae		Amanoa sp. (Bankole, 2010)
616	Echiperiporites estelae	Germeraad et al., 1968	Malvaceae		Thespesia sp. (Utescher and Mosbrugger, 2010)
617	Verrucatosporites usmensis	van der Hammen, 1954	Blechnaceae	2406?	Stenochlaena palustris (Jaramillo et al., 2010)
618	Cicatricosisporites cristatus	Regali et al. 1974
619	Jussitriporites sp.	Gonzalez-Guzman, 1967	Onagraceae		Jussiaea sp. (González Guzmán, 1967)
620	Disulcites kalewensis	Potonie, 1960	Araceae		Araceae (Utescher and Mosbrugger, 2010)
621	Striatricolporites minor	Kumar, 1994
622	Dandotiaspora telonata	Sah, Kar and Singh, 1971	Matoniaceae		Matoniaceae (Trivedi, 2009)
623	Polypodiisporites sp.			291; 564
624	Nymphaeoipollis assamicus		Nymphaeaceae
625	Dandotiaspora plicata	Sah and Kar, 1971	Matoniaceae
626	Palmaepollenites communis	Sah and Dutta, 1966	Arecaceae	Monocolpopollenites communis
627	Cupuliferoidaepollenites liblarensis	(Thomson in Potonie et al., 1950) Potonie, 1960	Fagaceae	409; 1584	Fagaceae (Utescher and Mosbrugger, 2010)
628	Polypodiisporites impariter	(Potonie and Sah) Dutta and Sah, 1970	Polypodiaceae		Polypodiaceae (Ramanujam et al., 1991)
629	Ephedripites multicostatus	Brenner, 1963	Araceae or Ephedraceae
630	Tricolpites phillipsii	Stover, 1973
631	Lakiapollis matanamadhensis	Venkatachala and Kar, 1969	Bombacaceae	187; 825	Bombacaceae (Trivedi, 2009) MAT (Utescher and Mosbrugger, 2010)
632	Meyeripollis naharkotensis	Baksi and Venkatachula, 1970
633	Favitricolporites complex
634	Spirapollis assamensis	Sah and Dutta, 1966	Berberidaceae?		Berberidaceae? (Sah and Dutta, 1966)
635	Polygalacidites clarus	Sah and Dutta, 1966	Polygalaceae		Polygalaceae (Utescher and Mosbrugger, 2010)
636	Haloragacidites mammeatus
637	Proteacidites reticulatus	Cookson, 1950	Proteaceae		Proteaceae (Raine et al., 2011)
638	Proteacidites grandis	Cookson, 1950	Proteaceae		Proteaceae (Raine et al., 2011)
639	Proteacidites recavus	Partridge in Stover & Partridge, 1973	Proteaceae		Proteaceae (Utescher and Mosbrugger, 2010)
640	Proteacidites beddoesii	Stover and Partridge, 1973	Proteaceae		Proteaceae (Raine et al., 2011)
641	Proteacidites latrobensis	Harris, 1966	Proteaceae	Propylipollis latrobensis	Proteaceae; Megahertzia sp. (Macphail and Stone, 2004)
642	Proteacidites cumulus	Stover and Partridge, 1982	Proteaceae
643	Proteacidites truncatus	Cookson, 1950	Proteaceae		Isopogon sp. (Macphail and Stone, 2004)
644	Proteacidites pseudomoides	Stover and Partridge, 1973	Proteaceae		Gevuina avellana (Hebel and Torres, 2009); Carnarvonia or Lomatia (Raine et al., 2011)
645	Proteacidites stipplatus	Partridge (in Stover & Partridge 1973)	Proteaceae
646	Proteacidites nasus	Truswell and Owen, 1988	Proteaceae		Proteaceae (Carpenter et al., 2012)
647	Triporopollenites chnosus	Stover and Partridge, 1973	Proteaceae		Proteaceae (Utescher and Mosbrugger, 2010)
648	Triporopollenites ambiguus	Stover and Partridge, 1973	Proteaceae		Oreocallis sp. (Raine et al., 2011); Telopea sp. (Macphail & Hill, 1994); Proteaceae (Carpenter et al., 2012)
649	Triporopollenites delicatus	Stover and Partridge, 1982
650	Reevesiapollis reticulatus	(Couper, 1960) Krutzsch, 1970	Malvaceae	887	Reevesia sp. (Utescher and Mosbrugger, 2010); Ungeria sp. (Macphail and Stone, 2004)
651	Crassoretitriletes sp.
652	Leiotriletes adriensis	(Potonie and Gelletich, 1933) Krutzsch, 1959	Lygodiaceae	239; 2212	Lygodium sp. (Utescher and Mosbrugger, 2010)
653	Polypodiaceaesporites sp.
654	Polypodiaceoisporites sp.		Cibotiaceae or Dennstaedtiaceae or Polypodiaceae or Pteridaceae		Pteridaceae (Gengwu and Rongyu, 1999; Yao et al., 2011)
655	Monosulcites sp.		Arecaceae or Liliaceae	550; 670; 919; 1044	Palmae (Utescher and Mosbrugger, 2010)
656	Laricoidites sp.		Pinaceae	1413
657	Alnipollenites metaplasmus	(Potonie 1931) Potonie 1960	Betulaceae		Alnus sp. (Utescher and Mosbrugger, 2010)
658	Paraalnipollenites minor	(Song and Tsao, 1976) Song and Cao, 1981 (Lei, 1985)	Betulaceae
659	Ostryoipollenites sp.		Betulaceae	475	Ostrya sp. (Utescher and Mosbrugger, 2010)
660	Quercoidites sp.	Potonié, Thomson and Thiergart 1950 ex Potonié 1960	Fagaceae		Fagaceae (Utescher and Mosbrugger, 2010)
661	Liquidambarpollis sp.		Altingiaceae	314	Liquidambar sp. (Utescher and Mosbrugger, 2010)
662	Florscheutzia trilobata		Lythraceae		Sonneratiacea (Lythraceae) (Gengwu and Rongyu, 1999)
663	Dicolpopollis kockelii	Pflanzl, 1956	Arecaceae		Calamus sp. (Akkiraz and Akgün, 2005) MAT (Utescher and Mosbrugger, 2010)
664	Utriculariapollis tetratremites	Sun et al., 1980	Urticaceae		Utricularia sp.
665	Operculumpollis operculatus	Sun et al., 1980	Trochodendraceae		Trochodendron aralioites (Song et al., 2004)
666	Trilobapollis leptus	Sun et al., 1980	Polypodiaceae?
667	Converrucosisporites ponderosa	Playford, 1982	Lygodiaceae		Lygodium sp. (Dettmann and Clifford, 2000)
668	Microfoveolatosporites sp.
669	Ailanthipites paenestriatus	(Stover and Partridge, 1973) Milne, 1988	Anacardiaceae	283; 977	Anacardiaceae (Dettmann and Clifford, 2000; Macphail and Stone, 2004)
670	Arecipites sp.	Wodehouse 1933 emend. Nichols et al. 1973	Arecaceae	550; 655; 919; 1044	Arecaceae (Dettmann and Clifford, 2000) MAT (Utescher and Mosbrugger, 2010)
671	Ilexpollenites anguloclavatus	McIntyre, 1968	Aquifoliaceae		Ilex sp. (Dettmann and Clifford, 2000) MAT (Utescher and Mosbrugger, 2010)
672	Liliacidites bainii	Stover and Partridge, 1973	Liliaceae		Liliaceae (Dettmann and Clifford, 2000); Liliaceae/Arecaceae (Macphail and Stone, 2004)
673	Malvaceurumpollis mannanensis	Wood, 1986	Malvaceae		Malvaceae (Dettmann and Clifford, 2000; 3048) MAT (Utescher and Mosbrugger, 2010)
674	Milfordia hypolaenoides	Erdtmann, 1960	Restionaceae	755	Restionaceae (Dettmann and Clifford, 2000; Macphail and Stone, 2004) MAT (Utescher and Mosbrugger, 2010)
675	Parsonsidites psilatus	Couper, 1960	Lentibulariaceae		Utricularia sp. (Dettmann and Clifford, 2000)
676	Propylipollis crassimarginis	Dudgeon, 1983	Proteaceae		Helicia/Macadamia (Dettmann and Clifford, 2000) MAT for Macadamia (Utescher and Mosbrugger, 2010)
677	Camarozonosporites eocaenicus	Krutzsch and Vanhoorne, 1977	Lycopodiaceae	Hamulatisporis eocaenicus	Lycopodiaceae (Knobloch and Konzalová, 1998)
678	Camarozonosporites heskemensis	(Pflanzl in Murriger and Pflanzl, 1955) Krutzsch, 1959	Lycopodiaceae	Hamulatisporites heskemensis	Lycopodiella Sect. Campylostachys (Stuchlik et al., 2001); Lycopodiaceae (Knobloch and Konzalová, 1998)
679	Echinatisporites longechinus	Krutzsch, 1959	Selaginellaceae		Selaginellaceae (Knobloch and Konzalová, 1998)
680	Pustechinosporis pustechinus		Selaginellaceae		Selaginellaceae (Knobloch and Konzalová, 1998)
681	Baculatisporites quintus	(Thomson and Pflug, 1953) Krutzsch, 1967	Osmundaceae	2494	Osmunda regalis (Utescher and Mosbrugger, 2010)
682	Leiotriletes microsinuosoides	Krutzsch, 1962	Dennstaedtiaceae		Dennstaedtiaceae
683	Leiotriletes maxoides	Pflug, 1953; Krutzsch, 1962	Lygodiaceae		Lygodium sp. (Utescher and Mosbrugger, 2010)
684	Leiotriletes paramaximus	Krutzsch, 1959
685	Triplanosporites sinomaxoides	Krutzsch, 1962	Lygodiaceae		Lygodiaceae (Chateauneuf, 1980)
686	Triplanosporites sinuosus	(Pflug, 1953) Thomson and Pflug, 1953			Filicopsida
687	Triletes solidus	Krutzsch, 1971	Schizaeaceae		Schizaeceae (Utescher and Mosbrugger, 2010)
688	Triletes paucivallatus
689	Cicatricosisporites cicatricosoides	Krutzsch, 1959			Dicksoniaceae (Utescher and Mosbrugger, 2010)
690	Cicatricosisporites paradorogensis	Krutzsch, 1959	Anemiaceae		Anemia sp. or Mohria sp. (Frederiksen, 1980b; Rull, 2003); MAT for Anemia/Mohria (Utescher and Mosbrugger, 2010)
691	Ischyosporites asolidus	Krutzsch, 1967	Lycopodiaceae		Lygodium sp.
692	Concavisporites obtusangulus	(Potonie, 1934) Krutzsch, 1963	Gleicheniaceae?		Gleicheniaceae (Utescher and Mosbrugger, 2010)
693	Toroisporis distalitorus	Krutzsch, 1959	Gleicheniaceae	Duplotoroisporis distalitorus (Knobloch and Konzalová, 1998)	Gleicheniaceae (Chateauneuf, 1980)
694	Toroisporis longitorus	Krutzsch, 1959	Gleicheniaceae		Gleicheniaceae (Utescher and Mosbrugger, 2010)
695	Toripunctisporis punctineddeni	(Krutzsch, 1954) Krutzsch, 1959	Gleicheniaceae		Gleicheniaceae
696	Polypodiaceoisporites marxheimensis	(Murriger and Pflug, 1952) Krutzsch, 1959	Cibotiaceae	P. marlheimensis?	Cibotium sp. (Ziembinska-Twirzydlo, 1974)
697	Laevigatosporites discordatus	Pflug, 1953			Filicopsida
698	Laevigatosporites adiscordatus	Krutzsch 1959
699	Perinomonoletes pliocaenicus	Krutzsch 1967	Polypodiaceae		Polypodiaceae (Knobloch and Konzalová, 1998)
700	Extrapunctatosporis extrapunctoides	Krutzsch, 1959	Thelypteridaceae		Lastrea sp. (Konzalová, 1990)
701	Araucariacites europaeus	Krutzsch, 1971	Doliostrobaceae		Doliostrobaceae sp. EXTINCT (Kvaček, 2002)
702	Sequoiapollenites gracilis	Krutzsch, 1971	Cupressaceae		Sequoia, Sequoiadendron, Metasequoia, Cryptomeria (Utescher and Mosbrugger, 2010)
703	Sciadopityspollenites quintus	Krutzsch, 1971	Sciadopityaceae	Dacrydiumites florinii (Bento dos Santos et al., 2010)	Sciadopitys verticillata
704	Pityosporites pristinipollis	(Traverse, 1955) Krutzsch, 1971	Pinaceae		Pinus sp. (Utescher and Mosbrugger, 2010)
705	Polycolpites transdanubicus	Kedves, 1965
706	Periporopollenites steinhaueraoides	Krutzsch, 1967	Altingiaceae		Altingia sp. (Utescher and Mosbrugger, 2010)
707	Tricolporopollenites parmularius	(Potonie, 1934) Thomson and Pflug, 1953	Eucommiaceae	Psilatricolporites parmularius	Eucommia ulmoides (Utescher and Mosbrugger, 2010)
708	Tricolporopollenites lasius	(Potonie, 1934) Thomson and Pflug, 1953	Aceraceae/Sapindaceae or Hamamelidaceae		Aceraceae, Hamamelidaceae (Utescher and Mosbrugger, 2010)
709	Tricolporopollenites graniquisqualis	Krutzsch and Vanhoorne, 1977	Fagaceae		Fagaceae (Utescher and Mosbrugger, 2010)
710	Tricolporopollenites quisqualis	(Potonie, 1934) Thomson and Pflug, 1953	Fagaceae	Cupuliferoidaepollenites quisqualis (Potonie, 1934) Potonie, 1960	Fagaceae (Utescher and Mosbrugger, 2010)
711	Tricolporopollenites exactus	(Potonie, 1931) Thomson and Pflug, 1953 ex Krutzsch and Vanhoorne, 1977	Cyrillaceae or Theaceae	Cyrillaceiopollenites exactus	Cyrillaceae, Theaceae (Utescher and Mosbrugger, 2010)
712	Tricolporopollenites staresedloensis	Krutzsch and Pacltova, 1963	Hamamelidaceae		Hamamelidaeceae, Parrotia, Distylium (Utescher and Mosbrugger, 2010)
713	Tricolporopollenites kruschii	(Potonie, 1934) Thomson and Pflug, 1953	Cornaceae	1438; ?2182; Nyssapollenites kruschii, Pollenites pseudolaesus (Potonie, 1931)?	Nyssa sp. (Utescher and Mosbrugger, 2010)
714	Fususpollenites fusus	(Potonie, 1931) Kedves, 1978	Fagaceae		Castanea sp., Castanopsis sp., Lithocarpus sp., Pasania sp. (Utescher and Mosbrugger, 2010)
715	Alangiopollis barghoornianum	(Traverse, 1955) Krutzsch, 1962	Cornaceae	1002?	Alangium sp. (Utescher and Mosbrugger, 2010)
716	Alangiopollis eocaenicus	Krutzsch, 1969	Cornaceae		Alangium sp. (Utescher and Mosbrugger, 2010)
717	Triatriopollenites bituitus	(Potonie, 1931) Thomson and Pflug, 1953	Myricaceae	Myricipites bituitus	Myrica sp. (Utescher and Mosbrugger, 2010)
718	Momipites punctatus	(Potonie, 1931) Nagy 1969	Juglandaceae	1537	Engelhardia, Oreomunnea, Alfaroa (Utescher and Mosbrugger, 2010)
719	Momipites quietus	(Potonie, 1934) Krutzsch, 1972 /(Potonie, 1931) Nichols, 1973	Juglandaceae	575; 1353	Engelhardtia sp. (Utescher and Mosbrugger, 2010)
720	Platycaryapollenites sp.		Juglandaceae	299	Platycarya sp. (Utescher and Mosbrugger, 2010)
721	Engelhardtioidites microcoryphaeus	(Potonie, 1931) Potonie, 1960	Juglandaceae	1088	Engelhardtia sp. (Utescher and Mosbrugger, 2010)
722	Subtriporopollenites anulatus	Pflug and Thomson, 1953	Juglandaceae		Juglandaceae (Utescher and Mosbrugger, 2010)
723	Subtriporopollenites constans	Pflug in Thomson and Pflug, 1953	Juglandaceae		Juglandaceae (Utescher and Mosbrugger, 2010)
724	Plicapollis pseudoexcelsus	(Krutzsch, 1958) Krutzsch, 1961	Betulaceae		Betulaceae (Konzalová, 1990); MAT (Utescher and Mosbrugger, 2010)
725	Porocolpopollenites vestibulum	(Potonie, 1931) Thomson and Pflug, 1953	Symplocaceae	Symplocoipollenites vestibulum	Symplocos sp. (Utescher and Mosbrugger, 2010)
726	Porocolpopollenites calauensis	Krutzsch, 1961	Symplocaceae		Symplocaceae (Utescher and Mosbrugger, 2010)
727	Ericipites ericius	(Potonie, 1931) Potonie, 1960	Ericaceae		Ericaceae (Utescher and Mosbrugger, 2010)
728	Ericipites acastus	(Potonie, 1931) Krutzsch, 1970	Ericaceae		Ericaceae (Utescher and Mosbrugger, 2010)
729	Ericipites callidus	(Potonie, 1931) Krutzsch, 1970	Ericaceae		Ericaceae (Utescher and Mosbrugger, 2010)
730	Dicolporopollis middendorfi	(Potonie, 1931) Krutzsch, 1970
731	Tetracolporopollenites obscurus	Thomson and Pflug, 1953	Sapotaceae		Sapotaceae (Utescher and Mosbrugger, 2010)
732	Mediocolpopollis compactus	Krutzsch, 1959	Santalaceae		Santalaceae (Utescher and Mosbrugger, 2010)
733	Intratriporopollenites microreticulatus	Mai, 1961	Malvaceae or Tiliaceae	35	Tilioideae (Utescher and Mosbrugger, 2010)
734	Intratriporopollenites ceciliensis	Krutzsch, 1961	Malvaceae or Tiliaceae		Brownlowioideae, Brownlowia sp., Diplodiscus sp., Pentace sp. (Utescher and Mosbrugger, 2010)
735	Intratriporopollenites schliebenensis	Krutzsch, 1967	Malvaceae or Tiliaceae		Tilioideae (Utescher and Mosbrugger, 2010)
736	Polycolporopollenites pentacolpatus	Krutzsch, 1969		1447: Eocaenipollis pentacolpatus (Knobloch and Konzalová, 1998)
737	Bombacacidites kettigensis	(Pflug, 1953 in Thomson and Pflug, 1953) Krutzsch, 1961	Bombacaceae		Bombax sp. (Utescher and Mosbrugger, 2010)
738	Bombacacidites geiseltalensis	Krutzsch, 1970	Bombacaceae		Bombax sp. (Utescher and Mosbrugger, 2010)
739	Spinaepollis spinosus	(Potonie, 1934) Krutzsch, 1960	Euphorbiaceae		Croton sp. (Utescher and Mosbrugger, 2010)
740	Labrapollis labraferus	(Potonie, 1931) Krutzsch, 1968	Lythraceae		Lythraceae (Utescher and Mosbrugger, 2010)
741	Labrapollis globosus	(Pflug, 1953) Krutzsch, 1967	Lythraceae		Lythraceae (Utescher and Mosbrugger, 2010)
742	Cupanieidites eucalyptoides	Krutzsch, 1962	Myrtaceae	1576 = Cupanieidites minimus?	Eucalyptus sp. (Utescher and Mosbrugger, 2010)
743	Striatricolpites sp.
744	Duplopollis myrtoides	Krutzsch, 1959	Myrtaceae		Myrtaceae (Utescher and Mosbrugger, 2010)
745	Ilexpollenites iliacus	(Potonie, 1931) Potonie, 1960	Aquifoliaceae	Syn. Tricolporopollenites iliacus; Clavatricolporites iliacus	Ilex sp. (Utescher and Mosbrugger, 2010)
746	Ilexpollenites margaritatus	(Potonie, 1931) Thiergart, 1937	Aquifoliaceae	785	Ilex sp., Nemopanthus sp. (Utescher and Mosbrugger, 2010)
747	Compositoipollenites rizophorus	(Potonie, 1934) Potonie, 1960	Icacinaceae	1339	Icacinaceae (Utescher and Mosbrugger, 2010)
748	Spinulaepollis arceuthobioides	Krutzsch, 1962	Santalaceae		Arceuthobium sp. (Utescher and Mosbrugger, 2010)
749	Gothanipollis gothani	Krutzsch, 1959	Loranthaceae		Loranthaceae (Utescher and Mosbrugger, 2010)
750	Pentapollenites sp.		Elaeagnaceae?		Eleagnaeaceae? (Harrington et al., 2012)
751	Pompeckjoidaepollenites subhercynicus	(Krutzsch, 1954) Krutzsch, 1959
752	Minorpollis sp.				Normapolles group
753	Brosipollis maximus	Krutzsch and Vanhoorne, 1977	Burseraceae		Burseraceae (Harrington et al., 2012)
754	Liliacidites geiseltalensis	Krutzsch, 1970	Liliaceae		Liliaceae, Amarillida (Utescher and Mosbrugger, 2010)
755	Milfordia incerta	(Thompson and Pflug, 1953) Krutzsch, 1961	Restionaceae	674; 2460	Restionaceae (Utescher and Mosbrugger, 2010)
756	Monocolpopollenites tranquillus	(Potonie, 1934) Thomson and Pflug, 1953	Arecaceae	251	Phoenix sp. (Utescher and Mosbrugger, 2010)
757	Brosipollis sp.		Burseraceae		Burseraceae (Harrington et al., 2012)
758	Gothanipollis sp.		Loranthaceae		Loranthaceae (Utescher and Mosbrugger, 2010)
759	Echinatisporites sp.		Selaginellaceae
760	Leiotriletes microadriennis	Krutzsch, 1959	Lygodiaceae	1150	Lygodium sp. (Utescher and Mosbrugger, 2010)
761	Retitriletes fragilis	Schuler and Sittler, 1969
762	Trilites multivallatus	(Pflug, 1953) Krutzsch, 1959	Lygodiaceae	2202	Lygodiaceae (Chateauneuf, 1980); Filicopsida (Utescher and Mosbrugger, 2010)
763	Echinatisporis bockwitzensis	Krutzsch, 1963	Selaginellaceae		Selaginellaceae (Utescher and Mosbrugger, 2010)
764	Inaperturopollenites magnus	(Potonie, 1931) Pflug in Thomson and Pflug, 1953	Cupressaceae	41	Taxodioideae (Utescher and Mosbrugger, 2010)
765	Cycadopites gracilis	(Wodehouse, 1933) Krutzsch, 1971	Cycadaceae		Cycas MAT= 16.5 - 28.5 (Akkiraz and Akgün, 2005); Ginkgo biloba (Utescher and Mosbrugger, 2010)
766	Monogemmites pseudosetarius	(Weyland and Pflug, 1957) Krutzsch, 1970	Nymphaeaceae?	=Sigmopollis pseudosetarius (Weyland & Pflug, 1957) Krutzsch & Pacltova, 1990	Cyanobacteria (Nagy, 1985) or Nymphaeaceae (Utescher and Mosbrugger, 2010)
767	Sparganiaceaepollenites neogenicus	Krutzsch, 1970	Sparganiaceae		Sparganium sp. (Utescher and Mosbrugger, 2010)
768	Olaxipollis matthesi	Krutzsch, 1962	Olacaceae		Olacaceae (Utescher and Mosbrugger, 2010)
769	Subtriporopollenites simplex	(Potonie, 1931) Thomson and Pflug, 1953	Juglandaceae	585	Carya sp. (Akkiraz and Akgün, 2005)
770	Intratriporopollenites instructus	(Potonie, 1931) Thomson and Pflug, 1953	Malvaceae or Tiliaceae	1278; 2241	Tilioideae (Utescher and Mosbrugger, 2010); Tilia sp. (Akkiraz and Akgün, 2005)
771	Polyporopollenites undulosus	(Wolff, 1934) Thomson and Pflug, 1953	Ulmaceae	0045	Ulmaceae (Utescher and Mosbrugger, 2010)
772	Polyporopollenites carpinoides	Pflug in Thomson and Pflug, 1953	Betulaceae	1577	Carpinus sp. (Utescher and Mosbrugger, 2010)
773	Polyporopollenites stellatus	(Potonie, 1931) Thomson and Pflug, 1953	Juglandaceae	0047; 0422	Pterocarya sp (Akkiraz and Akgün, 2005); MAT (Utescher and Mosbrugger, 2010)
774	Boehlensipollis hohli	Krutzsch, 1962	Elaeagnaceae		Elaeagnaceae (Utescher and Mosbrugger, 2010; Akkiraz and Akgün, 2005)
775	Tricolpopollenites densus	Pflug in Thomson and Pflug, 1953	Fagaceae		Quercus sp. (Utescher and Mosbrugger, 2010)
776	Tricolpopollenites retiformis	Thomson and Pflug, 1953	Salicaceae	1716	Salix sp. (Utescher and Mosbrugger, 2010)
777	Aceripollenites reticulatus	Nagy, 1969	Aceraceae/Sapindaceae		Acer sp. (Utescher and Mosbrugger, 2010)
778	Tricolporopollenites pseudocingulum	(Potonié, 1931) Thomson and Pflug, 1953	Anacardiaceae	412	Anacardiaceae cf Rhus sp. (Akkiraz and Akgün, 2005; Utescher and Mosbrugger, 2010)
779	Tricolporopollenites eschweilerensis	Thomson and Pflug, 1953
780	Tricolporopollenites helmstedtensis	Pflug, 1953		Syn. Bacutricolporopollenites helmstedtensis; Euphorbiacites helmstedtensis (Pflug) Song et Cao?
781	Tricolporopollenites marcodurensis	Thomson and Pflug, 1953	Vitaceae	1999; Syn. Bacutricolporopollenites marcodurensis; Retitricolporites marcodurensis	Cissus sp, Parthenocissus sp. (Utescher and Mosbrugger, 2010)
782	Tricolporopollenites baculaferus
783	Tricolporopollenites porasper	Pflug, 1953
784	Tricolporopollenites microreticulatus	Thomson and Pflug, 1953	Araliaceae or Cornaceae or Oleaceae		Araliaceae or Cornaceae or Oleaceae (Utescher and Mosbrugger, 2010)
785	Tricolporopollenites margaritatus	(Potonie, 1931) Thomson and Pflug, 1953	Aquifoliaceae	746	Aquifoliaceae (Akkiraz and Akgün, 2005)
787	Ceratosporites equalis	Dettmann, 1963	Lycopodiaceae or Selaginellaceae		Lycopodiaceae, Selaginellaceae (Raine et al., 2011)
788	Dandotiaspora dilata	(Mathur, 1966) Sah et al., 1971	Matoniaceae		Matoniaceae (Trivedi, 2009)
789	Lygodiumsporites eocenicus	Dutta and Sah, 1970	Lygodiaceae		Schizaeaceae (Trivedi, 2009)
790	Corrugatisporites sp.
791	Striatriletes paucicostatus	Kar, 1985	Ceratopteridaceae/Pteridaceae	Hammenisporis paucicostatus (Kar) Saxena and Trivedi, 2009	Ceratopteridaceae (Trivedi, 2009)
792	Striatriletes attenuatus	Singh & Tripathi, 1987	Ceratopteridaceae/Pteridaceae		Ceratopteridaceae (Trivedi, 2009)
793	Palmidites plicatus	Sah and Singh, 1974	Arecaceae		Arecaceae (Utescher and Mosbrugger, 2010)
794	Palmidites obtusus	Singh & Tripathi, 1987	Arecaceae		Arecaceae (Utescher and Mosbrugger, 2010)
795	Pinjoriapollis magnus	Saxena and Singh, 1981	Magnoliaceae		Magnoliaceae (Trivedi, 2009) MAT (Utescher and Mosbrugger, 2010)
796	Retitrescolpites sp.				Oleaceae (Singh and Tripathi, 1987) MAT (Utescher and Mosbrugger, 2010)
797	Tricolporopollis rubra	(Dutta & Sah, 1970) Tripathi & Singh 1985	Bombacaceae		Bombacaceae (Trivedi, 2009) MAT (Utescher and Mosbrugger, 2010)
798	Densiverrupollenites eocenicus	Tripathi and Singh, 1984
799	Lakiapollis assamicus	Tripathi and Singh, 1984	Bombacaceae		Bombacaceae (Trivedi, 2009) MAT (Utescher and Mosbrugger, 2010)
800	Sciadopityspollenites sp.	Singh and Tripathi, 1987	Aristolochiaceae		(Aristolochiaceae (Singh and Tripathi, 1987) IN INDIA)
801	Buxapollis buxoides	Krutzsch, 1966	Buxaceae		Buxus sempervirens (Utescher and Mosbrugger, 2010)
802	Leptolepidites verrucatus	Couper, 1958		Selaginella granata Bolkhovitina, 1953
803	Polypodiisporites repandus	(Takahashi, 1961) Saxena & Khare, 2004	Polypodiaceae		Polypodiaceae (Saxena and Trivedi, 2009)
804	Polypodiisporites terbinatus	Sah, 1967	Polypodiaceae	2591	Polypodiaceae (Saxena and Trivedi, 2009)
805	Polypodiaceaesporites strictus	(Kar and Saxena, 1981) Saxena and Trivedi, 2009	Polypodiaceae	Laevigatosporites strictus (Kar & Saxena) Saxena and Trivedi, 2009	Polypodiaceae (Yao et al., 2011)
806	Seniasporites minutus	Sah and Kar, 1969
807	Polypodiaceaesporites tertiarus	Dutta and Sah, 1970	Polypodiaceae	Laevigatosporites tertiarus (Sah & Dutta) Saxena & Khare 2004	Polypodiaceae (Yao et al., 2011)
808	Scantigranulites sparsus	Kar, 1978
809	Pilamonolites excellensus	Kah, 1991	Pinaceae
810	Schizaeoisporites phaseolus	Delcourt and Sprumont, 1955
811	Osmundacidites cephalus	Saxena, 1978	Osmundaceae
812	Tricolporoculmellites pilatus	Kar, 1985
813	Tricolporopilites robustus	(Kar and Saxena, 1981) Kar, 1985	Alangiaceae		Alangiaceae (Saxena and Trivedi, 2009); MAT (Utescher and Mosbrugger, 2010)
814	Rhoipites kutchensis	Venkatachula and Kar, 1969	Anacardiaceae		Anacardiaceae (Trivedi, 2009)
815	Cupuliferoipollenites ovatus	Venkatachula and Kah, 1969
816	Proxapertites cursus	van Hoeken-Klinkenberg, 1964	Arecaceae		Nypa sp. (Utescher and Mosbrugger, 2010)
817	Pellicieroipollis langenheinia	Sah and Kar, 1970	Pellicieraceae		Pellicieraceae (Utescher and Mosbrugger, 2010); Pellicieriaceae (Saxena and Trivedi, 2009)
818	Lanagiopollis regularis	Morley, 1982	Cornaceae or Pellicieraceae		Alangium-type (Morley, 1982); Theaceae (Frederiksen, 1988)
819	Tricolporopilites pseudoreticulatus	Kar, 1985
820	Palmaepollenites kutchensis	Venkatachula and Kar, 1969	Arecaceae
821	Echidiporites indicus	Mandal, 1997
822	Dracaenoipollis circularis	Sah and Kah, 1970
823	Platoniapollenites iratus	Sah and Kar, 1970
824	Tricolporopilites differentiales	Singh and Misra, 1991
825	Retitribrevicolporites matanomadhensis	(Venkatachula and Kar, 1969) Kar, 1985		187; 631; Tricolporopollis matanomadhensis (Saxena and Trivedi, 2006)
826	Tribrevicolporites eocenicus	Kar, 1985
827	Angulocolporites microreticulatus	Kar, 1985
828	Marginipollis kutchensis	(Venkatachula and Kar, 1969) Kar, 1985	Celastraceae		Celastraceae (Syn. Hippocastraceae) (Ramanujam et al., 1991)
829	Polyadopollenites miocenicus	Ramanujam, 1966	Apocynaceae	2409	Hunteria sp. (Utescher and Mosbrugger, 2010)
830	Echitricolpites communis	Regali et al., 1974
831	Palaeoaraliaceaepites indica	Biswas, 1962	Araliaceae?
832	Striacolporites striatus	Sah and Kah, 1970
833	Ctenolophonidites sp.		Ctenolophonaceae
834	Racemonocolpites sp.		Arecaceae or Iridaceae	550	Palmae (Pais, 1992)
835	Retistephanocolpites granulatus	(Sah and Kar, 1970) Kar, 1985
836	Palmidites maximus	Couper, 1953	Arecaceae		Arecaceae (Utescher and Mosbrugger, 2010)
837	Neocouperipollis kutchensis	(Venkatachula and Kar, 1969) Kar and Khumar, 1986	Arecaceae		Arecaceae (Rao et al., 2013)
838	Foveotriletes lacunosus	Partridge	Lycopodiaceae		Lycopodiaceae (Raine et al., 2011)
839	Foveotriletes palaequetrus	Partridge in Stover & Partridge, 1973	Lycopodiaceae
840	Lycopodium scariosum	Forster, 1786	Lycopodiaceae
841	Lycopodium volubile	Forster, 1786	Lycopodiaceae
842	Baculatisporites sp.		Osmundaceae	10; 442	Osmunda sp. (Utescher and Mosbrugger, 2010)
843	Baculatisporites disconformis	Stover and Partridge, 1973	Osmundaceae		Hymenophyllum sp. (Utescher and Mosbrugger, 2010)
844	Cyathidites subtilis	Partridge in Stover & Partridge, 1973	Cyatheaceae		Cyatheaceae (Utescher and Mosbrugger, 2010)
845	Foveotriletes crater	Partridge in Stover & Partridge 1973	Lycopodiaceae		Lycopodiaceae (Raine et al., 2011)
846	Kuylisporites waterbolkii	Potonie, 1956	Cyatheaceae		Hemitelia, Cnemidaria (Raine et al., 2011)
847	Monolites alveolatus	Couper, 1960	Polypodiaceae		Belvisia sp. (Raine et al., 2011)
848	Paesia scaberula	(A.Rich.) Kuhn	Dennstaedtiaceae
849	Polypodiaceoisporites papuanus	(Khan, 1973) Pocknall, 1985	Pteridaceae		Pteris cf. comans (Raine et al., 2011)
850	Polypodiisporites inangahuensis	(Couper, 1953) Potonie 1956
851	Polypodiisporites irregularis	Pocknall and Mildenhall, 1984			Polypodium?
852	Polypodiisporites minimus	(Couper, 1960) Khan & Martin 1971	Polypodiaceae		Polypodiaceae (Saxena and Trivedi, 2009)
853	Polypodiisporites perverrucatus	(Couper, 1953) Khan and Martin, 1971	Polypodiaceae		Polypodium sp. (Yao et al., 2011; Utescher and Mosbrugger, 2010)
854	Polypodiisporites radiatus	Pocknall and Mildenhall, 1984	Davalliaceae or Polypodiaceae		Davalliaceae or Polypodiaceae (Raine et al., 2011)
855	Rugulatisporites mallatus	Stover in Stover & Partridge 1973	Culcitaceae or Dicksoniaceae		Calochaena/Culcita
856	Trilites tuberculiformis	Cookson, 1947	Dicksoniaceae		Dicksoniaceae (Utescher and Mosbrugger, 2010)
857	Cycadopites sp.		Cycadaceae		Cycadaceae (Utescher and Mosbrugger, 2010)
858	Dacrydium cupressinum	Solander ex. Forster, 1786	Podocarpaceae		Dacrydium sp.
859	Phyllocladus sp.		Podocarpaceae		Phyllocladus sp. (Utescher and Mosbrugger, 2010)
860	Bluffopollis maculatus	Pocknall and Mildenhall, 1984	Strasburgeriaceae		Strasburgeriaceae (Raine et al., 2011)
861	Bluffopollis scabratus	(Couper, 1954) Pocknall and Mildenhall, 1984	Strasburgeriaceae	978	Strasburgeriaceae (Macphail and Stone, 2004)
862	Bombacacidites bombaxoides	Couper, 1960	Bombacaceae		Bombacaceae (Utescher and Mosbrugger, 2010); Bombax sp. (Raine et al., 2011)
863	Bombapollis sp.		Bombacaceae	1068	Bombacaceae/Primulaceae
864	Canthiumidites oblatus	Pocknall and Mildenhall, 1984	Rubiaceae	2423	Canthium sp. (Macphail and Truswell, 1989)
865	Clavatipollenites ascarinoides	McIntyre, 1968	Chloranthaceae		Ascarina?, Austrobaylea? (Utescher and Mosbrugger, 2010) MAT for Ascarina
866	Corsinipollenites oculusnoctis	(Thiergart 1940) Nakoman 1965	Onagraceae		Ludwigia sp. (Utescher and Mosbrugger, 2010)
867	Cranwellia striata	(Couper, 1953) Srivastava, 1966	Loranthaceae?		Loranthaceae? (Graham, 2012; Utescher and Mosbrugger, 2010)
868	Compositae		Asteraceae
869	Dicotetradites clavatus	Couper, 1953
870	Elaeocarpaceae		Elaeocarpaceae		Elaeocarpaceae (Utescher and Mosbrugger, 2010)
871	Eparcridaceae		Eparcridaceae	544; 1345
872	Gemmapollis raglanensis	Pocknall, 1985	Aquifoliaceae
873	Gothanipollis perplexus	Pocknall and Mildenhall, 1984	Loranthaceae
874	Lateropora glabra	Pocknall and Mildenhall, 1984	Pandanaceae		Freycinetia sp. (Raine et al., 2011)
875	Liliacidites aviemorensis	McIntyre, 1968	Liliaceae		Liliaceae (Utescher and Mosbrugger, 2010)
876	Liliacidites variegatus	Couper, 1953	Liliaceae		Liliaceae (Utescher and Mosbrugger, 2010)
877	Liliacidites perforatus	Pocknall, 1985	Liliaceae
878	Luminidites reticularis	(Couper, 1960) Pocknall & Mildenhall 1984	Xanthorrhoeaceae
879	Monogemmites gemmatus	(Couper, 1960) Krutzsch, 1970	Amaryllidaceae		Hymenocallis sp. (Raine et al., 2011)
880	Monogemmites otagoensis	Couper, 1960	Arecaceae	Arecipites otagoensis (Couper, 1960) Mildenhall & Pocknall 1989	Arecaceae (Raine et al., 2011)
881	Monosulcites subverrucatus	Pocknall, 1985	Arecaceae	=Arecipites subverrucatus (Pocknall, 1985) Mildenhall & Pocknall 1989	Arecaceae (Raine et al., 2011)
882	Monosulcites waitakiensis	McIntyre, 1968	Arecaceae	1813
883	Nothofagidites cranwelliae	(Couper, 1953) Mildenhall & Pocknall 1989	Nothofagaceae		Nothofagus sp. (Utescher and Mosbrugger, 2010)
884	Nothofagidites waipawaensis	(Couper, 1960) Fasola 1969	Nothofagaceae		Nothofagus sp. (Utescher and Mosbrugger, 2010)
885	Nupharipollis mortonensis	Pocknall and Mildenhall, 1984	Nymphaeaceae
886	Phormium sp.		Xanthorrhoeaceae		Phormium sp. (Xanthorrhoeaceae)
887	Polycolpites reticulatus	Couper, 1960	Malvaceae	650; Retistephanocolpites reticulatus (Couper) Hekel, 1972	Reevesia sp. (Utescher and Mosbrugger, 2010)
888	Proteacidites minimus	Couper, 1954	Proteaceae		Proteaceae (Raine et al., 2011); Knightia excelsa R.Br., Petrophile (Milne 1998)
889	Proteacidites rectus	Pocknall and Mildenhall, 1984	Proteaceae		Proteaceae (Utescher and Mosbrugger, 2010)
890	Rhoipites aequatorius	Pocknall, 1985
891	Rhoipites alveolatus	(Couper, 1953) Pocknall and Crosbie, 1982	Caesalpiniaceae	0078; 1820; Retitricolpites matauraensis (Raine et al., 2011)	Caesalpinaceae (Macphail and Stone, 2004)
892	Rhoipites karamuensis	Pocknall, 1985
893	Rhoipites couperi	Pocknall, 1985
894	Striatricolporites pseudostriatus	(McIntyre, 1968) Mildenhall and Pocknall, 1989		Rhoipites pseudostriatus (Raine et al., 2011)
895	Dicrassipollis rimulatus	(Pocknall, 1982) Mildenhall and Pocknall, 1989		Rhoipites rimulatus
896	Rhoipites triangulatus	Pocknall and Mildenhall, 1984
897	Rhoipites waimumuensis	(Couper, 1953) Pocknall and Crosbie, 1982		Tricolpites waimumuensis
898	Sapotaceoidaepollenites latizonatus	(McIntyre, 1965) Pocknall and Mildenhall, 1984	Sapotaceae		Sapotaceae (Utescher and Mosbrugger, 2010)
899	Sparsipollis acuminatus	Pocknall, 1985
900	Sparsipollis papillatus	Mildenhall & Crosbie 1980
901	Tetracolporites ixerboides	Couper, 1960	Strasburgeriaceae		Ixerba brexioides (Raine et al., 2011)
902	Tetracolporites spectabilis	Pocknall & Mildenhall 1984	Meliaceae		Meliaceae; Dysoxylum spectabile (Raine et al., 2011)
903	Stephanocolpites sphericus	(Couper, 1960) Mildenhall and Pocknall, 1989	Myrsinaceae	Tetracolporites sphericus	Myrsinaceae; Myrsine (Raine et al., 2011) MAT (Utescher and Mosbrugger, 2010)
904	Triorites minisculus	McIntyre, 1965
905	Triorites minor	Couper, 1953	Proteaceae?	Triatriopollenites lateflexus Archangelsky 1973	Proteaceae? (Wanntorp et al., 2011)
906	Triorites orbiculatus	McIntyre, 1965	Moraceae or Urticaceae		Moraceae or Urticaceae
907	Spinizonocolpites sp.		Arecaceae	2295	Nypa sp. (Utescher and Mosbrugger, 2010)
908	Longapertites sp.		Arecaceae
909	Dicolpopollis sp.		Arecaceae		Palmae (Utescher and Mosbrugger, 2010)
910	Meyeripollis sp.
911	Polygalacidites sp.		Polygalaceae		Polygalaceae (Utescher and Mosbrugger, 2010)
912	Florscheutzia sp.		Lythraceae?
913	Nyssatricolporites sp.		Cornaceae	315; 957
914	Myrtaceidites sp.		Myrtaceae	1399	Myrtaceae (Utescher and Mosbrugger, 2010)
915	Araliaceoipollenites sp.		Araliaceae or Euphorbiaceae or Fagaceae	553	Araliaceae (Utescher and Mosbrugger, 2010)
916	Kindopollis sp.
917	Santalumidites sp.		Santalaceae	1354
918	Zonocostites sp.	Germeraad et al., 1968	Rhizophoraceae
919	Palmaedites sp.		Arecaceae	550; 1044	Palmae
920	Tetraporites annulatus
921	Striatriporites sp.
922	Polyporina sp.
923	Marginipollis sp.		Celastraceae or Lecythidaceae
924	Margocolporites sp.	Ramanujam 1966 ex Srivastava 1969b emend. Pocknall and Mildenhall 1984	Caesalpiniaceae or Escalloniaceae	1907	Anopterus sp. (LI 3132); Caesalpinia sp. (Utescher and Mosbrugger, 2010)
925	Retitriporites sp.	Gonzalez-Guzman, 1967
926	Oudhkusumites sp.
927	Favitricolporites sp.	Sah, 1967
928	Nothopollenites sp.			166
929	Ranunculacipites sp.		Ranunculaceae	416
930	Palmaepollenites ovatus	Venkatachala and Kar, 1969/ Sah and Kar	Arecaceae
931	Polycolpites sp.
932	Dictyophyllidites sp.
933	Intrapunctisporis intrapunctis	Krutzsch, 1959	Schizaeaceae
934	Monolites mawkmaensis	Sah and Dutta, 1966	Polypodiaceae
935	Polypodiisporites ornatus	(Sah, 1967) Saxena and Trivedi, 2009	Polypodiaceae		Polypodiaceae (Saxena and Trivedi, 2009)
936	Polypodiisporites splendidus	(Salujha et al., 1972) Saxena and Trivedi, 2009	Polypodiaceae		Polypodiaceae (Saxena and Trivedi, 2009)
937	Striatriletes multicostatus	Kar and Saxena, 1981	Ceratopteridaceae/Pteridaceae	Hammenisporis multicostatus (Kar & Saxena) Saxena and Trivedi, 2009	Ceratopteridaceae (Trivedi, 2009)
938	Todisporites minor	Couper, 1958	Osmundaceae?		Osmundaceae? (Raine et al., 2011)
939	Pinuspollenites crestus	Kar, 1985	Pinaceae
940	Palmaepollenites nadhamunii	Venkatachala and Kah, 1969	Arecaceae
941	Retitricolporites sp.
942	Tricolpites microreticulatus	Belsky et al., 1965	Gunneraceae	2569 (Raine et al., 2011)
943	Retitriletes sp.	Pierce emend. Döring, Krutzsch, Mai and Schulz in Krutzsch 1963
944	Proteacidites rynthius	Stover and Partridge, 1982	Proteaceae		Proteaceae (Hebel and Torres, 2009)
945	Proteacidites parvus	Cookson, 1950	Proteaceae		Bellendena montana type (Macphail et al., 1993)
946	Peninsulapollis truswelliae	Dettmann and Jarzen, 1988	Proteaceae?
947	Peninsulapollis sp.		Proteaceae?
948	Sparganiaceaepollenites irregularis	Kemp, 1977	Sparganiaceae or Typhaceae
949	Rhoipites araliodes	Pocknall and Mildenhall, 1984	Araliaceae?
950	Quercoidites henricii	(Potonie, 1931) Potonie et al., 1950	Fagaceae		Fagaceae (Utescher and Mosbrugger, 2010)
951	Psilatricolpites parvulus	(Groot and Penny, 1960) Norris, 1967		1332; 1857
952	Corylipollenites sp.		Betulaceae	301	Betula sp. (Utescher and Mosbrugger, 2010)
953	Betulaepollenites sp.		Betulaceae
954	Alnipollenites speciipites	Wodehouse, 1933	Betulaceae		Alnus sp. (Utescher and Mosbrugger, 2010)
955	Fraxinoipollenites variabilis	Stanley, 1965	Oleaceae		Fraxinus sp. (Utescher and Mosbrugger, 2010)
956	Periporopollenites sp.		Altingiaceae or Amaranthaceae-Chenopodiaceae
957	Nyssapollenites sp.		Cornaceae	315; 913	Nyssa sp. (Utescher and Mosbrugger, 2010)
958	Cyrillaceaepollenites sp.	Potonie, 1960	Cyrillaceae		Cyrillaceae (Utescher and Mosbrugger, 2010)
959	Momipites microfoveolatus	(Stanley 1965) Nichols 1973	Juglandaceae		Engelhardtia-type (Fredericksen, 1973)
960	Clavatipollenites glarius	Stover and Partridge, 1982	Chloranthaceae		Chloranthaceae (Macphail and Cantrill, 2006; Utescher and Mosbrugger, 2010)
961	Cyathidites splendens	Harris, 1965	Pteridaceae		Acrostichum aureum-type (Macphail et al., 1994)
962	Ericipites crassiexinus	Harris, 1972	Ericaceae		Ericaceae (Utescher and Mosbrugger, 2010)
963	Haloragacidites canacomyricoides	(McIntyre 1968) Stover in Stover & Partridge 1973	Myricaceae		Canacomyrica (Utescher and Mosbrugger, 2010)
964	Liliacidites lanceolata	Stover, 1973	Liliaceae		Liliaceae (Utescher and Mosbrugger, 2010)
965	Liliacidites phormoides	Stover and Partridge, 1982	Liliaceae	1860; Luminidites phormoides (Stover & Partridge 1982) Pocknall & Mildenhall 1984
966	Polycolporopollenites esobalteus	(McIntyre, 1968) Pocknall and Mildenhall, 1984	Polygalaceae	Syn. Polycolpites esobalteus	Polygalaceae (Macphail and Stone, 2004)
967	Propylipollis tegillis	Stover and Partridge, 1982
968	Proteacidites bremerensis	Stover and Partridge, 1982	Proteaceae
969	Proteacidites confragosus	Harris, 1972	Proteaceae		Proteaceae
970	Proteacidites kopiensis	Harris, 1972	Proteaceae		Proteaceae (Utescher and Mosbrugger, 2010)
971	Proteacidites rugulatus	Stover and Partridge, 1973	Proteaceae		Proteaceae (Carpenter et al., 2012)
972	Proteacidites scitus	Stover and Partridge, 1982	Proteaceae
973	Proteacidites tenuiexinus	Stover and Partridge, 1973	Proteaceae		Proteaceae (Raine et al., 2011)
974	Tetracolporites palynius	Stover and Partridge, 1982	Meliaceae		Dysoxylum sp. - type (Hill, 1994)
975	Tricolporites adelaidensis	Stover and Partridge, 1973	Meliaceae		Meliaceae (Macphail and Stone, 2004); MAT (Utescher and Mosbrugger, 2010)
976	Tricolporites leuros	Partridge in Stover & Partridge 1973
977	Tricolporites paenestriatus	Stover and Partridge, 1973		283; 669 (Partridge, 2006)
978	Triorites scabratus	Couper, 1954	Strasburgeriaceae	861	Strasburgeriaceae (Jarzen and Pocknall, 1993; Raine et al., 2011)
979	Triporopollenites apiculatus	Stover and Partridge, 1982
980	Triporopollenites vargus	Stover and Partridge, 1982
981	Baculatisporites turbioensis	Archangelsky, 1972	Osmundaceae?		Osmundaceae (Quattrocchio et al., 2012)
982	Catinipollis geiseltalensis	Krutzsch, 1966			Dorstenia sp. (Utescher and Mosbrugger, 2010)
983	Crassiorites australis	Zamaloa and Romero, 1990	Onagraceae		Fuchsia sp. or Gayophytum sp. (Zamaloa and Romero, 1990)
984	Malvacipollis argentina	Zamaloa and Romero, 1990	Malvaceae		Malvaceae (Graham, 2012)
985	Reboulisporites fuegiensis	Zamaloa and Romero, 1990	Aytoniaceae
986	Leiotriletes regularis	(Pflug, 1953) Krutzsch, 1959
987	Lycopodiumsporites eminulus	Dettmann, 1963	Lycopodiaceae
988	Nothofagidites suggatei	(Couper, 1953) Hekel, 1972	Nothofagaceae
989	Reticuloidesporites tenellis	Krutzsch, 1959	Polypodiaceae	1697; 2250	Polypodiaceae (Barreda et al., 2012)
990	Trilites parvallatus	Krutzsch, 1959	Lygodiaceae		Lygodiaceae (Stuchlik, 2001)
991	Cupressacites hiatipites	(Wodehouse, 1933) Krutzsch, 1971	Cupressaceae	593	Taxodium sp. (Utescher and Mosbrugger, 2010)
992	Cupressacites sp.	Bolkhovitina, 1956	Cupressaceae	244; Syn. Taxodiaceaepollenites	Cupressaceae (Utescher and Mosbrugger, 2010)
993	Sequoiapollenites lapillipites	(Wilson and Webster, 1946) Krutzsch, 1971	Cupressaceae
994	Sequoiapollenites sp.		Cupressaceae	460	Sequoia, Sequoiadendron, Metasequoia, Cryptomeria (Utescher and Mosbrugger, 2010)
995	Cedrus piniformis	Zaklinskaya, 1957	Pinaceae		Cedrus sp. (Utescher and Mosbrugger, 2010)
996	Momipites coryloides	Wodehouse, 1933	Juglandaceae		Oreomunnea (Frederiksen, 1980b)
997	Ulmipollenites thompsonianus	(Traverse, 1955) Frederiksen, 1988	Ulmaceae		Ulmaceae (Utescher and Mosbrugger, 2010)
998	Parsonsidites conspicuus	Frederiksen, 1973	Apocynaceae or Balanophoraceae		Apocynaceae or Balanophoraceae (Frederiksen, 1980b)
999	Cupuliferoidaepollenites selectus	(Potonie, 1934) Frederiksen, 1980	Fagaceae		Fagaceae (Frederiksen, 1980b)
1000	Quercoidites inamoenus	(Takahashi, 1961) Frederiksen, 1980	Fagaceae		Fagaceae (Utescher and Mosbrugger, 2010)
1001	Cyrillaceaepollenites megaexactus	(Potonie, 1931) Potonie, 1960	Cyrillaceae	523; 1713	Cyrillaceae, Clethraceae (Utescher and Mosbrugger, 2010)
1002	Cyrillaceaepollenites barghoornianus	(Traverse, 1955) Potonie, 1960	Cyrillaceae	715?
1003	Siltaria scabriextima	Traverse, 1955	Anacardiaceae		Rhus sp. (Frederiksen, 1980b)
1004	Siltaria abouziarovae	(Kedves, 1978) Frederiksen, 1988
1005	Angiopteridaspora boseensis
1006	Lygodiumsporites sp.		Lygodiaceae	438; 1007; 2607
1007	Lygodioisporites sp.		Lygodiaceae	438; 1006; 2607
1008	Cibotiumidites sp.		Cibotiaceae	1515; 2627?	Dicksoniaceae (Gengwu and Rongyu, 1999) now Cibotiaceae
1009	Obtusisporis sp.		Dicksoniaceae		Dicksoniaceae (Gengwu and Rongyu, 1999)
1010	Distaltriangulisporites sp.		Dicksoniaceae		Dicksoniaceae (Gengwu and Rongyu, 1999)
1011	Pterisisporites sp.		Pteridaceae		Pteridiaceae (Gengwu and Rongyu, 1999); Pteris sp.?
1012	Onychium sp.		Epidendroideae or Pteridaceae		Sinopteridaceae (Gengwu and Rongyu, 1999)
1013	Cyclophorusisporites sp.
1014	Extrapunctatosporites sp.		Thelypteridaceae?
1015	Concavisporites rugulatus	Thomson and Pflug, 1953	Gleicheniaceae?		Gleicheniaceae?
1016	Abietineaepollenites sp.	Potonie, 1951 ex Delcourt and Sprumont, 1955	Pinaceae	2; 445
1017	Keteleeria sp.		Pinaceae		Keteleeria sp. (Utescher and Mosbrugger, 2010)
1018	Taxodiaceaepollenites sp.		Cupressaceae	992	Taxodioideae (Utescher and Mosbrugger, 2010)
1019	Inaperturopollenites sp.		Cupressaceae		Cupressaceae (Utescher and Mosbrugger, 2010)
1020	Persicarioipollis sp.		Polygonaceae		Polygonum sp. (Utescher and Mosbrugger, 2010)
1021	Celtispollenites sp.		Cannabaceae or Ulmaceae	309	Celtis sp. (Utescher and Mosbrugger, 2010)
1022	Caryapollenites sp.		Juglandaceae	298; 1343	Carya sp. (Utescher and Mosbrugger, 2010)
1023	Multiporopollenites sp.
1024	Engelhardtioidites sp.		Juglandaceae	300
1025	Pterocaryapollenites sp.	Raatz (1937) 1938 ex Potonié 1960	Juglandaceae	297	Pterocarya sp. (Utescher and Mosbrugger, 2010)
1026	Betulaceoipollenites sp.		Betulaceae	301	Betula sp. (Utescher and Mosbrugger, 2010)
1027	Carpinipites sp.	Srivastava, 1966	Betulaceae	316
1028	Alnipollenites sp.		Betulaceae	304	Alnus sp. (Utescher and Mosbrugger, 2010)
1029	Alangiopollis sp.		Cornaceae		Alangium sp. (Utescher and Mosbrugger, 2010)
1030	Cornaceoipollenites sp.		Cornaceae	1753	Cornaceae (Gengwu and Rongyu, 1999; Utescher and Mosbrugger, 2010)
1031	Elaeagnacites sp.		Elaeagnaceae
1032	Euphorbiacites sp.		Euphorbiaceae	2386	Euphorbiaceae (Utescher and Mosbrugger, 2010)
1033	Rutaceoipollis sp.		Rutaceae	1344	Rutaceae (Gengwu and Rongyu, 1999; Utescher and Mosbrugger, 2010)
1034	Meliaceoidites sp.		Meliaceae	2389	Meliaceae (Gengwu and Rongyu, 1999; Utescher and Mosbrugger, 2010)
1035	Sapindaceidites sp.		Sapindaceae	2393	Sapindaceae (Gengwu and Rongyu, 1999; Utescher and Mosbrugger, 2010)
1036	Rhamnacidites sp.		Rhamnaceae	542; 1121	Rhamnaceae (Gengwu and Rongyu, 1999; Utescher and Mosbrugger, 2010)
1037	Corsinipollenites sp.	Nakoman ,1965	Onagraceae		Ludwigia sp. (Salard-Cheboldaeff et al., 1995)
1038	Nanlingpollis sp.
1039	Symplocospollenites sp.		Symplocaceae	220	Symplocos (Gengwu and Rongyu, 1999; Utescher and Mosbrugger, 2010)
1040	Reveesia sp.		Malvaceae	2323;	Reveesia (Gengwu and Rongyu, 1999; Utescher and Mosbrugger, 2010)
1041	Utriculariapollis sp.		Urticaceae	2397
1042	Randiapollis sp.		Rubiaceae
1043	Scabiosapollis sp.		Dipsacaceae		Dipsacaceae (Gengwu and Rongyu, 1999; Utescher and Mosbrugger, 2010)
1044	Palmaepollenites sp.		Arecaceae	550; 919	Palmae (Gengwu and Rongyu, 1999; Utescher and Mosbrugger, 2010)
1045	Sabalpollenites sp.		Arecaceae	1649	Sabal sp. (Gengwu and Rongyu, 1999; Utescher and Mosbrugger, 2010)
1046	Lemna sp.		Araceae		Lemna gibba (Gengwu and Rongyu, 1999; Utescher and Mosbrugger, 2010)
1047	Boehlensipollis sp.		Elaeagnaceae or Sapindaceae
1048	Clavatricolpollenites sp.
1049	Clavatricolporopollenites sp.
1050	Fupingopollenites sp.		Boraginaceae or Caesalpiniaceae or Cornaceae or Verbenaceae		Verbenaceae or Boraginaceae or Caesalpiniaceae or Cornaceae (Shatilova and Mchedlishvili, 2009)
1051	Intratriporopollenites sp.	Thomson and Pflug emend. Mai 1961	Malvaceae or Tiliaceae		Tilioideae(Utescher and Mosbrugger, 2010)
1052	Jandufouria seamrogiformis	Germeraad et al., 1968	Bombacaceae		Catostemma sp. (Utescher and Mosbrugger, 2010)
1053	Labitricolpites sp.		Lamiaceae		Lamiaceae (Song et al., 2004)
1054	Retimultiporopollenites sp.		Ranunculaceae or Thymelaceae		Ranunculaceae or Thymelaceae (Song et al., 2004)
1055	Tetracolpites sp.
1056	Tetracolporopollenites sp.			25
1057	Tricolporopollenites bosepachydermus
1058	Trilobapollis trilobata		Polypodiaceae?
1059	Verrutricolporites pachydermus	Sun et al., 1980
1060	Zlivisporis sp.		Lycopodiaceae?
1061	Saxosporis sp.
1062	Spirosyncolpites brunii		Gentianaceae		Fagraea sasakii (Takahashi and Jux 1989)
1063	Bombacacidites brevis	(Dueñas, 1980) Muller et al. 1987	Bombacaceae	2135
1064	Magnastriatites grandiosus	(Kedves & Sole de Porta 1963) Dueñas 1980	Pteridaceae	1975	Ceratopteris sp. (Rull, 2003)
1065	Retistephanoporites angelicus	Gonzalez-Guzman, 1967		2103
1066	Mauritiidites franciscoi	(Van der Hammen, 1956) Van Hoeken-Klinkenberg, 1964	Arecaceae		Palmae (Graham, 2010d); Mauritia (Jaramillo et al., 2010); MAT for Mauritia sp.(Utescher and Mosbrugger, 2010)
1067	Verrutricolporites rotundiporus	Van der Hammen and Wijmstra, 1984
1068	Bombacacidites sp.	Couper, 1958	Bombacaceae	863	Bombacaceae (Utescher and Mosbrugger, 2010)
1069	Laevigatosporites vulgaris	(Ibrahim in Potonie, Ibrahim & Loose 1932) Ibrahim 1933	Polypodiaceae
1070	Laevigatosporites catanejensis	Muller et al., 1987	Blechnaceae		Blechnaceae (Jaramillo et al., 2010)
1071	Psilatricolporites triangulus	Van der Hammen and Wijmstra 1964	Sapindaceae?	2566	?Sapindaceae (Lorente, 1986)
1072	Psilatriletes sp.
1073	Bombacacidites baumfalki	Lorente 1986	Bombacaceae
1074	Retitricolpites simplex	Gonzalez-Guzman, 1967	Anacardiaceae or Bignoniaceae		Anacardiaceae or Bignoniaceae (Lorente, 1986; Roubik and Moreno, 1991)
1075	Retibrevitricolpites catatumbus	Gonzalez-Guzman, 1967
1076	Scabratricolporites planetensis	Dueñas, 1980
1077	Malvacipollis spinulosa	Frederiksen 1983	Bombacaceae or Euphorbiaceae		Euphorbiaceae or Bombacaceae (Frederiksen, 1983; Fuchs, 1964)
1078	Retitricolporites hispidus	Van der Hammen and Wijmstra, 1964	Dilleniaceae or Salicaceae		Salicaceae or Dilleniaceae (Aristeguieta, 1973; Herrera and Urrego, 1996; Rull, 2003)
1079	Psilaperiporites robustus	Regali et al., 1974
1080	Bombacacidites bellus	Frederiksen et al., 1983	Bombacaceae		Bombacaceae (Utescher and Mosbrugger, 2010)
1081	Verrucatosporites speciosus	Harris, 1965	Polypodiaceae	2071	Polypodiaceae
1082	Echitriporites trianguliformis	van Hoeken-Klinkenberg, 1964	Proteaceae?		?Proteaceae (Germeraad et al., 1968)
1083	Armeriapollenites sp.		Plumbaginaceae		Armeria (Utescher and Mosbrugger, 2010)
1084	Casuarinidites sp.	Cookson and Pike, 1954	Casuarinaceae	1409	Casuarinaceae (Utescher and Mosbrugger, 2010)
1085	Eucommia sp.	Oliver	Eucommiaceae		Eucommia ulmoides (Utescher and Mosbrugger, 2010)
1086	Landolphia sp.		Apocynaceae
1087	Mimosapollenites sp.		Proteaceae
1088	Momipites microcoryphaeus	(Potonié, 1931) Nichols in Nichols et al., 1973	Juglandaceae	721	Engelhardia, Oreomunnea, Alfaroa
1089	Momipites tenuipolus	Anderson, 1960	Juglandaceae		Engelhardtia sp. (Utescher and Mosbrugger, 2010)
1090	Mutisiapollis sp.		Asteraceae		Mutisia sp. (Utescher and Mosbrugger, 2010)
1091	Platanoidites sp.		Platanaceae	527	Platanus sp.
1092	Rugulitriporites sp.	Muller, 1968
1093	Ranunculacidites operculatus	(van der Hammen and Wijmstra, 1964) Jaramillo & Dilcher, 2001	Ranunculaceae	335
1094	Tubulifloridites sp.	Cookson ex Potonié 1960	Asteraceae		Asteraceae (Macphail and Stone, 2004)
1095	Typhapollenites sp.		Typhaceae	604?; 1420	Typha sp. (Utescher and Mosbrugger, 2010)
1096	Leptolepidites sp.	Couper, 1953
1097	Stereigranisporis granula	(Krutzsch and Sontag in Krutzsch, 1962) Kedves and Russell, 1982	Sphagnaceae		Sphagnaceae (Utescher and Mosbrugger, 2010)
1098	Verrucingulatosporites sp.	Spelling Verrucingulatisporites?
1099	Lusatisporis dettmannae	(Drugg, 1967) Srivastava, 1972	Selaginellaceae		Selaginella sp. (Pais, 1992)
1100	Foveotriletes sp.	van der Hammen 1956 ex Potonié 1956
1101	Ephedripites claricristatus	(Shakhmundes in Samoilovich, 1965) Krutzsch 1970	Ephedraceae	2188 (Frederiksen, 1980) Distachyapites claricristatus	Ephedra sp. (Utescher and Mosbrugger, 2010)
1102	Ephedripites krempii	Kedves, 1997	Ephedraceae		Ephedra sp. (Utescher and Mosbrugger, 2010)
1103	Ephedripites viesenensis	Krutzsch 1961	Araceae or Ephedraceae		Ephedra sp. (Utescher and Mosbrugger, 2010)
1104	Aglaoreidia sp.	Erdtmann, 1960 emend. Fowler, 1971	Restioniaceae or Ruppiaceae or Potamogeton		Restioniaceae or Ruppiaceae or Potamogeton (Frederiksen, 1980b; Ayala-Nieto, 1998)
1105	Aglaoreidia pristina	Fowler, 1971	Restioniaceae or Ruppiaceae or Potamogeton		Restioniaceae or Ruppiaceae or Potamogeton (Frederiksen, 1980b; Ayala-Nieto, 1998)
1106	Commelinaceae		Commelinaceae
1107	Caryophyllaceae		Caryophyllaceae
1108	Fabaceae		Fabaceae		Fabaceae (Utescher and Mosbrugger, 2010)
1109	Ficus sp.		Moraceae		Ficus sp. (Utescher and Mosbrugger, 2010)
1110	Gesneriaceae		Gesneriaceae		Gesneriaceae
1111	Glycydendron sp.		Euphorbiaceae
1112	Leguminosaepites sp.	Baksi and Deb, 1976 (Ramírez-Arriaga et al., 2006)	Fabaceae	543; 1376	Leguminosae (Utescher and Mosbrugger, 2010)
1113	Linum sp.		Linaceae		Linum sp. (Utescher and Mosbrugger, 2010)
1114	Lymingtonia sp.		Nyctaginaceae		Nyctaginaceae (Utescher and Mosbrugger, 2010)
1115	Magnaperiporites sp.	Gonzalez-Guzman, 1967
1116	Malpighiaceoidites sp.	Takahashi and Jux 1989	Malpighiaceae	2344	Malpighiaceae (Utescher and Mosbrugger, 2010)
1117	Onagraceae		Onagraceae
1118	Perisyncolporites sp.	Germeraad et al., 1968	Malpighiaceae?
1119	Polyadopollenites pflugii	Cavagnetto and Guinet, 1994 (Ramírez-Arriaga et al., 2006)	Apocynaceae?		?Hunteria sp. (Utescher and Mosbrugger, 2010)
1120	Polygonaceae		Polygonaceae
1121	Rhamnaceaepollenites sp.	Thielle-Pfeiffer 1980	Rhamnaceae	542; 1036
1122	Sabicea sp.		Rubiaceae
1123	Striatricolporites sp.	Van der Hammen 1956 ex Leindelmeyer 1966
1124	Thomsonipollis sabinetownensis	Elsik, 1974
1125	Thymelaeaceae		Thymelaeaceae		Thymelaeaceae (Utescher and Mosbrugger, 2010)
1126	Valerianaceae		Valerianaceae
1127	Vitaceae		Vitaceae		Vitaceae (Utescher and Mosbrugger, 2010)
1128	Rhoipites perprolatus	Rodriguez-Forero et al., 2012
1129	Brevitricolpites microechinatus	Jaramillo and Dilcher, 2001			Extinct mangrove (González Guzmán, 1967)
1130	Brevitricolpites macroexinatus	Jaramillo and Dilcher, 2001			Extinct mangrove (González Guzmán, 1967)
1131	Corsinipollenites undulatus	(Gonzalez-Guzman 1967) Lima and Salard-Cheboldaeff in Lima et al., 1985	Onagraceae
1132	Cricotriporites minutiporus	(Muller, 1968) Jaramilo and Dilcher, 2001
1133	Foveotriporites hammenii	Gonzalez-Guzman, 1967
1134	Lanagiopollis crassa	(Van der Hammen and Wymstra 1964) Frederiksen 1988	Pellicieraceae	612	Pelliciera rhizophorae (Jaramillo et al., 2010)
1135	Luminidites colombianesis
1136	Monocolpopollenites ovatus	Jaramillo & Dilcher, 2001
1137	Pseudostephanocolpites perfectus	Gonzalez-Guzman, 1967
1138	Retibrevitricolporites grandis	Jaramillo & Dilcher 2001
1139	Retibrevitricolporites speciosus	Jaramillo and Dilcher 2001	Bombacaceae?
1140	Retistephanoporites minutiporus	Jaramillo & Dilcher, 2001
1141	Retisyncolporites angularis	Gonzalez-Guzman, 1967
1142	Tetracolporopollenites maculosus	(Regali et al., 1974) Jaramillo and Dilcher, 2001	Sapotaceae	613	Sapotaceae
1143	Tetracolporopollenites transversalis	(Dueñas, 1980) Jaramillo & Dilcher 2001	Sapotaceae	2136?	Sapotaceae (Jaramillo et al., 2010)
1144	Verrutriletes virueloides	Jaramillo et al., 2007
1145	Lycopodiumsporites novamexicanum	(Anderson, 1960) Drugg, 1967	Lycopodiaceae	387; 1198
1146	Hsuisporites tenuis	Tao, 1998 in Cai et al., 1998
1147	Hsuisporites granulosus	Tao, 1998 in Cai et al., 1998
1148	Hsuisporites divitoroidus	Tao, 1998 in Cai et al., 1998
1149	Hsuisporites sp.	Tao, 1998 in Cai et al., 1998
1150	Lygodiumsporites microadriensis	(Krutzsch, 1959) Ke and Shi, 1978	Lygodiaceae	760
1151	Lygodiumsporites leoidorogensis	(Krutzsch, 1971) Ke and Shi, 1978	Lygodiaceae
1152	Lygodiumsporites longilatus	Tao, 1998 in Cai et al., 1998	Lygodiaceae
1153	Lygodiumsporites pseudomaximus	(Thomson and Pflug, 1953) Sung and Zheng in Li et al., 1978	Lygodiaceae	2626
1154	Toroisporis lusaticus	Krutzsch, 1962
1155	Toroisporis graciliverrucosus	Tao, 1998 in Cai et al., 1998
1156	Toroisporis maximus	Tao, 1998 in Cai et al., 1998
1157	Toroisporis brevidivisus	Sung et al., 1986 (Cai et al., 1998)
1158	Toroisporis angustilabrosus	Ke and Shi, 1978
1159	Toroisporis longilaesuratus	Song and Zheng, 1981 (Cai et al., 1998)
1160	Toroisporis tersus	Song et al., 1986 (Cai et al., 1998)
1161	Toroisporis pseudodorogensis	(Kedves, 1964) Song et al., 1981		1989
1162	Toroisporis angustirimalis	Tao, 1998 in Cai et al., 1998
1163	Lygodioisporites spasulifera	Tao, 1998 in Cai et al., 1998	Lygodiaceae
1164	Lygodioisporites rotundus	Ke and Shi, 1978	Lygodiaceae
1165	Schizaesporites planicaranatus	Ke and Shi, 1978	Schizaeaceae
1166	Leptolepidites major	Ke and Shi, 1978
1167	Leptolepidites minor	Ke and Shi, 1978
1168	Leptolepidites graciliverrucosus	Ke and Shi, 1978
1169	Leptolepidites maximus	Ke and Shi, 1978
1170	Pterisisporites zonatus	Sung and Lee, 1976 (Cai et al., 1998)	Pteridaceae
1171	Pterisisporites trizonatus	Song et al., 1986 (Cai et al., 1998)	Pteridaceae
1172	Pterisisporites torosus	(Sun and He) Tao, 1998 in Cai et al., 1998 nov. comb.	Pteridaceae
1173	Pterisisporites loxorimalis	Tao, 1998 in Cai et al., 1998	Pteridaceae
1174	Pterisisporites baxianensis	Zheng (Cai et al., 1998)	Pteridaceae
1175	Lycopodiacidites cristatus	Couper, 1953	Lycopodiaceae
1176	Verrutetraspora elegans	Song and Zheng, 1980 (Cai et al., 1998)
1177	Verrutetraspora verrucosa	Ke and Shi, 1978
1178	Verrutetraspora planistrumatus	Tao, 1998 in Cai et al., 1998
1179	Rubinella margaritatus	Tao, 1998 in Cai et al., 1998
1180	Cyathidites microcutis	Tao, 1998 in Cai et al., 1998
1181	Cyathidites kergnelensis	(Cookson, 1947) Kemp and Harris, 1977		Trilites kergnelensis; Alsophilidites kergnelensis
1182	Alsophilidites regularis	Tao, 1998 in Cai et al., 1998
1183	Alsophilidites verus	Zheng, 1998 in Cai et al., 1998
1184	Cicatricosisporites minor	(Bolkhovitina, 1959) Pocock, 1964
1185	Concavissimisporites irregularis	Ke and Shi, 1978
1186	Polypodiaceaesporites haardtii	(Potonie and Venitz, 1934) Thiergart, 1938/ Potonie, 1951	Polypodiaceae	0055	Polypodiaceae (Yao et al., 2011)
1187	Polypodiaceaesporites crassicoides	(Krutzsch, 1959) Li in Song et al., 1985
1188	Polypodiaceaesporites megahaardti	Song and Zheng, 1981 (Cai et al., 1998)	Polypodiaceae		Polypodiaceae (Yao et al., 2011)
1189	Polypodiaceaesporites tenuis	Tao, 1998 in Cai et al., 1998
1190	Polypodiisporites converrucosus	Tao, 1998 in Cai et al., 1998
1191	Polypodiisporites mamillatus	Tao, 1998 in Cai et al., 1998
1192	Polypodiisporites varians	Tao, 1998 in Cai et al., 1998
1193	Azolla sp.	Lamarck	Salviniaceae		Azolla filiculoides (Utescher and Mosbrugger, 2010)
1194	Gabonisporites vigourouxii	Boltenhagen, 1967
1195	Salviniaspora natanoides	Sung and Zheng, 1975 (Cai et al., 1998)	Salviniaceae	1519
1196	Salviniaspora phylloides	Tao, 1998 in Cai et al., 1998	Salviniaceae
1197	Aequitriradites sp.	Delcourt and Sprumont, 1955	Bryophyta
1198	Zlivisporis novamexicanum	(Anderson, 1960) Leffingwell, 1970	Lycopodiaceae	387; 1145
1199	Zlivisporis hejianensis	Tao, 1998 in Cai et al., 1998	Lycopodiaceae?
1200	Foraminisporis sp.	Krutzsch, 1959
1201	Triporoletes tornatilis	Srivastava, 1972
1202	Obtusisporis laeviconcavus	(Krutzsch, 1959) Liu, 1981	Dicksoniaceae?
1203	Undulatisporites apiculatus	Song and Liu, 1982 (Cai et al., 1998)
1204	Undulatisporites simplex	Zheng and Tao, 1998 in Cai et al., 1998
1205	Undulatisporites regularis	Tao, 1998 in Cai et al., 1998
1206	Ginkgoretectina minutus	Tao, 1998 in Cai et al., 1998	Ginkgoaceae
1207	Cedripites deodariformis	(Zauer, 1960) Krutzsch, 1971	Pinaceae		Cedrus sp. (Utescher and Mosbrugger, 2010)
1208	Cedripites microsaccoides	Sung and Zheng, 1975 (Cai et al., 1998)	Pinaceae		Cedrus sp. (Utescher and Mosbrugger, 2010)
1209	Cedripites ovatus	Ke and Shi, 1978	Pinaceae		Cedrus sp. (Utescher and Mosbrugger, 2010)
1210	Cedripites pachydermus	(Zauer, 1960) Krutzsch, 1971	Pinaceae		Cedrus sp. (Utescher and Mosbrugger, 2010)
1211	Cedripites diversus	Ke and Shi, 1978	Pinaceae		Cedrus sp. (Utescher and Mosbrugger, 2010)
1212	Cedripites tenuis	Song and Zheng, 1981 (Cai et al., 1998)	Pinaceae
1213	Pinuspollenites peuceformis	(Zaklinskaya, 1957) Ke and Shi, 1978	Pinaceae
1214	Pinuspollenites pachydermus	Ke and Shi, 1978	Pinaceae
1215	Pinuspollenites insignis	(Naumova 1937 ex Bolkhovitina 1953) Takahashi and Jux, 1982	Pinaceae	Pityosporites insignis
1216	Abietineaepollenites cembraeformis	(Zalinskaya, 1957) Ke and Shi, 1978	Pinaceae
1217	Keteleeriapollenites davidinaeformis	(Zaklinskaya, 1957) Song and Zhong, 1984	Pinaceae		Keteleeria sp. (Utescher and Mosbrugger, 2010)
1218	Keteleeriapollenites minor	(Song and Tsao, 1976) Tao, 1998 in Cai et al., 1998 nov. comb.	Pinaceae
1219	Piceapollenites alatus	(Potonie, 1931) Potonie, 1958	Pinaceae	1561	Pinaceae (Utescher and Mosbrugger, 2010)
1220	Piceapollenites gigantea	Wang, 1981 (Cai et al., 1998)	Pinaceae
1221	Piceapollenites planoides	(Krutzsch, 1971 ex Hochuli 1978) Sun and Li in Sun et al., 1981	Pinaceae
1222	Piceapollenites quadrocarpus	Zhu and Xi, 1985 (Cai et al., 1998)	Pinaceae
1223	Taxodiaceaepollenites elongatus	Ke and Shi, 1978	Cupressaceae
1224	Podocarpidites piceiformis	Ke and Shi, 1978	Pinaceae or Podocarpaceae
1225	Podocarpidites nageiaformis	(Zaklinskaya, 1957) Krutzsch, 1971	Pinaceae		Cathaya (Liu and Basinger, 2000) MAT (Utescher and Mosbrugger, 2010)
1226	Podocarpidites paranageiaformis	Ke and Shi, 1978	Pinaceae or Podocarpaceae
1227	Podocarpidites andiniformis	(Zaklinskaya, 1957) Takahashi, 1971	Pinaceae		Cathaya sp. (Liu and Basinger, 2000) MAT (Utescher and Mosbrugger, 2010)
1228	Pareisporites shenzeensis	Tao, 1998 in Cai et al., 1998
1229	Pareisporites parvisaccus	Song and Zheng, 1981 (Cai et al., 1998)
1230	Pareisporites annulatus	Wang, 1987 (Cai et al., 1998)
1231	Pareisporites primordialis	Tao, 1998 in Cai et al., 1998
1232	Rugubivesiculites podocarpites	Wang, 1981 (Cai et al., 1998)
1233	Rugubivesiculites rugosus	Pierce, 1961
1234	Rugubivesiculites circumdatus	Tao, 1998 in Cai et al., 1998
1235	Rugubivesiculites tobolicus	Tao, 1998 in Cai et al., 1998
1236	Regalipollenites sp.	Lima, 1978
1237	Ephedripites fushunensis	Sung and Tsao, 1973 (Cai et al., 1998)	Ephedraceae		Ephedra sp.
1238	Ephedripites multipartitus	(Chlonova, 1961) Yu et al., 1981	Araceae or Ephedraceae
1239	Ephedripites palaeocenicus	Sun and He, 1980 (Cai et al., 1998)	Araceae or Ephedraceae
1240	Ephedripites rectangulus	Tao, 1998 in Cai et al., 1998	Araceae or Ephedraceae
1241	Ephedripites columnarius	Tao, 1998 in Cai et al., 1998	Araceae or Ephedraceae
1242	Ephedripites liuquanensis	Tao, 1998 in Cai et al., 1998	Araceae or Ephedraceae
1243	Ephedripites cheganicus	Tao, 1998 in Cai et al., 1998	Araceae or Ephedraceae
1244	Ephedripites trinata	(Zaklinskaya, 1957) Krutzsch, 1961	Araceae or Ephedraceae
1245	Ephedripites undulosus	Ke and Shi, 1978	Araceae or Ephedraceae
1246	Ephedripites montanaensis	Brenner, 1968	Araceae or Ephedraceae
1247	Ephedripites fusiformis	(Shakhmundes in Samoilovich, 1965) Krutzsch, 1970	Araceae or Ephedraceae
1248	Ephedripites megafusiformis	Ke and Shi, 1978	Araceae or Ephedraceae
1249	Ephedripites granulatus	Ke and Shi, 1978	Araceae or Ephedraceae
1250	Steevesipollenites gracilis	Tao, 1998 in Cai et al., 1998	Ephedraceae or Gnetaceae or Welwitschiaceae		Gnetophyta? (Raine et al., 2011)
1251	Steevesipollenites globosus	Sun and He, 1980 (Cai et al., 1998)	Ephedraceae or Gnetaceae or Welwitschiaceae		Gnetophyta? (Raine et al., 2011)
1252	Steevesipollenites baxiaensis	Zheng and Tao, 1998 in Cai et al., 1998	Ephedraceae or Gnetaceae or Welwitschiaceae		Gnetophyta? (Raine et al., 2011)
1253	Steevesipollenites obvellatus	Tao, 1998 in Cai et al., 1998	Ephedraceae or Gnetaceae or Welwitschiaceae		Gnetophyta? (Raine et al., 2011)
1254	Classopollis anulatus	(Verb.) Li, 1974 (Cai et al., 1998)	Cheirolepidiaceae		Cheirolepidiaceae (Kurschner et al., 2013)
1255	Salixipollenites trochaensis	Srivastava, 1966	Salicaceae
1256	Salixipollenites major	Ke and Shi, 1978	Salicaceae
1257	Juglanspollenites tetraporus	Sung and Tsao, 1978 (Cai et al., 1998)	Juglandaceae
1258	Platycaryapollenites minutus	Ke and Shi, 1978	Juglandaceae
1259	Platycaryapollenites dongyingensis	Ke and Shi, 1978	Juglandaceae
1260	Betulaepollenites microrugusus	Song and Zhu, 1985 (Cai et al., 1998)	Betulaceae
1261	Betulaceoipollenites bituitus	(Potonie, 1931) Potonie, 1951 ex. Potonié 1960	Betulaceae		Betula or Ostrya
1262	Carpinipites orbicularis	(Potonie, 1934) Song et al., 1981	Betulaceae
1263	Ulmipollenites minor	Groot and Groot, 1962	Ulmaceae
1264	Ulmipollenites miocaenicus	Nagy, 1969	Ulmaceae
1265	Ulmipollenites tubercularis	Tao, 1998 in Cai et al., 1998	Ulmaceae
1266	Ulmipollenites triporatus	Tao, 1998 in Cai et al., 1998	Ulmaceae
1267	Quercoidites robustus	Sung and Li, 1986 (Cai et al., 1998)	Fagaceae
1268	Quercoidites asper	(Thomson and Pflug, 1953) Sung and Zheng in Li et al., 1978	Fagaceae	1593; Tricolpopollenites asper (Pflug and Thomson)	Quercus sp. (Utescher and Mosbrugger, 2010)
1269	Quercoidites solidus	Song and Li in Song et al., 1986	Fagaceae
1270	Quercoidites minutus	(Zaklinskaya, 1963) Ke and Shi, 1978	Fagaceae
1271	Liquidambarpollenites stigmosus	(Potonie, 1931) Raatz, 1937	Altingiaceae	1628; Periporopollenites stigmosus (Potonie, 1931) Thomson and Pflug, 1953	Liquidambar styraciflua (Utescher and Mosbrugger, 2010)
1272	Liquidambarpollenites orientalisformis	Nagy, 1969	Altingiaceae	511?
1273	Liquidambarpollenites daxingensis	Tao, 1998 in Cai et al., 1998	Altingiaceae
1274	Tiliaepollenites indubitabilis	Potonie, 1960	Tiliaceae
1275	Tiliaepollenites cordataeformis	(Wolff, 1934) Wang, 1981	Tiliaceae
1276	Tiliaepollenites minimus	(Mai, 1961) Wang, 1981 (Cai et al., 1998)	Tiliaceae	386
1277	Tiliaepollenites pseudoinstructus	(Mai, 1961) Ke and Shi, 1978	Tiliaceae	531; 1805
1278	Tiliaepollenites instructus	(Potonie, 1931) Potonie, 1960	Tiliaceae	770; 2241	Tilioideae (Utescher and Mosbrugger, 2010)
1279	Magnolipollis magnolioides	Krutzsch, 1970	Magnoliaceae
1280	Magnolipollis fusiformis	Ke and Shi, 1978	Magnoliaceae
1281	Myricipites minor	Sun et al., 1980	Myricaceae
1282	Meliaceoidites rhomboiporus	Wang, 1975 (Cai et al., 1998)	Meliaceae
1283	Meliaceoidites rotundiporus	Ke and Shi, 1978	Meliaceae
1284	Meliaceoidites minor	Wang, 1975 (Cai et al., 1998)	Meliaceae
1285	Meliaceoidites maximus	Tao, 1998 in Cai et al., 1998	Meliaceae
1286	Nitrariadites minimus	Zhu and Xiping, 1985 (Cai et al., 1998)	Nitrariaceae		Nitraria sp. (Utescher and Mosbrugger, 2010)
1287	Nitrariadites subrotundus	Zhu and Xiping, 1985 (Cai et al., 1998)	Nitrariaceae
1288	Nitrariadites ellipticus	Zhang and Zhan, 1991	Nitrariaceae		Nitraria sp. (Utescher and Mosbrugger, 2010)
1289	Nitrariadites pachypolaris	Zhu and Xiping, 1985 (Cai et al., 1998)	Nitrariaceae		Nitraria sp. (Utescher and Mosbrugger, 2010)
1290	Nitrariadites maximus	Zhu and Xiping, 1985 (Cai et al., 1998)	Nitrariaceae
1291	Euphorbiacites crassireticularis	Zhang and Zhan, 1991	Euphorbiaceae
1292	Euphorbiacites minor	Tao, 1998 in Cai et al., 1998	Euphorbiaceae	0079?
1293	Euphorbiacites rotundus	Tao, 1998 in Cai et al., 1998	Euphorbiaceae
1294	Euphorbiacites xinzhenensis	Tao, 1998 in Cai et al., 1998	Euphorbiaceae
1295	Crotonipollis baxianensis	Zheng and Tao, 1998 in Cai et al., 1998	Euphorbiaceae
1296	Araliaceoipollenites haianensis	Zhou, 1981 (Cai et al., 1998)	Araliaceae		Araliaceae (Utescher and Mosbrugger, 2010)
1297	Araliaceoipollenites sandouensis	Zhou, 1981 (Cai et al., 1998)	Araliaceae
1298	Rutaceoipollis granulatus	Tao, 1998 in Cai et al., 1998	Rutaceae
1299	Rutaceoipollis oblatus	Zheng, 1985 (Cai et al., 1998)	Rutaceae
1300	Rutaceoipollis tenuidermus	Tao, 1998 in Cai et al., 1998	Rutaceae
1301	Rutaceoipollis oblangatus	Sung and Tsao, 1973 (Cai et al., 1998)	Rutaceae
1302	Rutaceoipollis lentiporus	Tao, 1998 in Cai et al., 1998	Rutaceae
1303	Rutaceoipollis jiandingshanensis	Zhu, 1985 (Cai et al., 1998)	Rutaceae
1304	Rhoipites rhomboius	Wang, 1975 (Cai et al., 1998)
1305	Rhoipites striatus	Zheng, 1985 (Cai et al., 1998)
1306	Rhoipites fusiformis	Tao, 1998 in Cai et al., 1998
1307	Sapindaceidites asper	Wang, 1975 (Cai et al., 1998)	Sapindaceae
1308	Elaeangnacites minor	Zhang, 1987	Elaeagnaceae
1309	Elaeangnacites communis	Song and Zhu, 1985 (Cai et al., 1998)	Elaeagnaceae
1310	Elaeangnacites baxianensis	Zheng and Tao, 1998 in Cai et al., 1998	Elaeagnaceae
1311	Myrtaceidites verus	Ke and Shi, 1978	Myrtaceae
1312	Myrtaceidites communis	Wang, 1981 (Cai et al., 1998)	Myrtaceae
1313	Symplocospollenites minor	Li and Zhong, 1986 (Cai et al., 1998)	Symplocaceae		Symplocos sp. (Utescher and Mosbrugger, 2010)
1314	Symplocospollenites verrucosus	Zheng (Cai et al., 1998)	Symplocaceae
1315	Margocolporites hexalobus	Zhou, 1978 (Cai et al., 1998)
1316	Margocolporites cribellatus	Srivastava, 1972	Cornaceae	=Lanagiopollis cribellata (Srivastava, 1972) Frederiksen, 1988; Tricolporopollenites kruschii? (Desautels et al.,)	Alangium-type (Frederiksen, 1988)
1317	Margocolporites laevigatus	Tao, 1998 in Cai et al., 1998
1318	Proteacidites arcuatus	Zheng (Cai et al., 1998)	Proteaceae
1319	Beaupreaidites microstriatus	Tao, 1998 in Cai et al., 1998
1320	Lonicerapollis simplex	Song and Zheng, 1980 (Cai et al., 1998)	Caprifoliaceae
1321	Lonicerapollis pachydermus	Song and Zheng, 1978 (Cai et al., 1998)	Caprifoliaceae
1322	Lonicerapollis echinatus	Song and Zheng, 1978 (Cai et al., 1998)	Caprifoliaceae
1323	Lonicerapollis baculatus	Tao, 1998 in Cai et al., 1998	Caprifoliaceae
1324	Striatricolpites microstriatus	(Sung and Lee) Ke and Shi, 1978 (Cai et al., 1998)	Aceraceae/Sapindaceae
1325	Corsinipollenites triangulus	(Zaklinskaya, 1963) Ke and Shi, 1978	Onagraceae
1326	Persicarioipollis tenerreticulatus	Tao, 1998 in Cai et al., 1998	Polygonaceae
1327	Persicarioipollis radiatus	Zheng (Cai et al., 1998)	Polygonaceae
1328	Chenopodipollis minor	Song, 1985 (Cai et al., 1998)	Amaranthaceae-Chenopodiaceae		Chenopodiaceae (Utescher and Mosbrugger, 2010)
1329	Ranunculacidites verus	Song and Gou ex. Li, 1989 (Cai et al., 1998)	Ranunculaceae
1330	Sparganiaceaepollenites major	Tao, 1998 in Cai et al., 1998	Sparganiaceae or Typhaceae
1331	Potamogetonacidites cenozoicus	Sah, 1967	Potamogetonaceae		Potamogetonaceae (Takahashi, 1991)
1332	Tricolpopollenites parvulus	Groot and Penny, 1960		951; 1857; Cupuliferoidaepollenites parvulus
1333	Pentapollenites dolium	Sung et al., 1986 (Cai et al., 1998)	Elaeagnaceae?		Eleagnaeaceae? (Harrington et al., 2012)
1334	Qinghaipollis subrotundus	Zhu, 1985 (Cai et al., 1998)	Zygophyllaceae
1335	Qinghaipollis ellipticus	Zhu, 1985 (Cai et al., 1998)	Zygophyllaceae
1336	Callistopollenites radiatus	Zhou, 1981 (Cai et al., 1998)
1337	Callistopollenites magnus	Ke and Shi, 1978
1338	Intratriporopollenites pilosus	Pflug, 1953	Malvaceae or Tiliaceae
1339	Intratriporopollenites rizophorus	(Potonie, 1934) Thomson and Pflug, 1978	Icacinaceae	747	Icacinaceae (Utescher and Mosbrugger, 2010)
1340	Fupingopollenites minutus	Liu, 1985 (Cai et al., 1998)
1341	Fupingopollenites wackersdorfensis	Liu, 1985 (Cai et al., 1998)	Boraginaceae or Caesalpiniaceae or Cornaceae or Verbenaceae		Verbenaceae or Boraginaceae or Caesalpiniaceae or Cornaceae (Shatilova and Mchedlishvili, 2009)
1342	Simaroubaceae		Simaroubaceae		Ailanthus sp. (Utescher and Mosbrugger, 2010)
1343	Caryites sp.		Juglandaceae	298; 1022	Carya sp. (Utescher and Mosbrugger, 2010)
1344	Rutaceae		Rutaceae	1033	Rutaceae (Utescher and Mosbrugger, 2010)
1345	Ericales		Ericaceae	22; 544; 871
1346	Myrica hartwegiformis		Myricaceae		Myrica sp. (Utescher and Mosbrugger, 2010)
1347	Castanopsis pseudocingulum	(Potonie, 1931) Boitsova, 1972	Fagaceae		Castanopsis sp. (Utescher and Mosbrugger, 2010)
1348	Betula gracilis		Betulaceae		Betula sp. (Utescher and Mosbrugger, 2010)
1349	Loranthus elegans	Cham. & Schlecht.	Loranthaceae		Loranthus sp.
1350	Hamamelis scotica		Hamamelidaceae		Hamamelis sp. (Utescher and Mosbrugger, 2010)
1351	Aralia sibirica		Araliaceae		Aralia sp. (Utescher and Mosbrugger, 2010)
1352	Fothergilla gracilis		Hamamelidaceae		Fothergilla sp. (Utescher and Mosbrugger, 2010)
1353	Engelhardtia quietus	(Potonié, 1934) Elsik, 1968	Juglandaceae	575; 719	Engelhardtia sp. (Utescher and Mosbrugger, 2010)
1354	Santalaceae		Santalaceae	917	Santalaceae (Utescher and Mosbrugger, 2010)
1355	Ulmoideipites planeraeformis	Anderson, 1960	Ulmaceae		Ulmaceae (Utescher and Mosbrugger, 2010)
1356	Triatriopollenites roboratus	Pflug 1953	Myricaceae		Myricaceae (Utescher and Mosbrugger, 2010)
1357	Triatriopollenites rorubituitus	Pflug, 1953	Myricaceae		Myricaceae (Utescher and Mosbrugger, 2010)
1358	Anacolosidites suppligensis	(Pflug in Thomson and Pflug, 1953) Krutzsch, 1970	Olacaceae	Interpollis suppligensis	Olacaceae (Utescher and Mosbrugger, 2010)
1359	Corylus simplex		Betulaceae		Corylus sp. (Utescher and Mosbrugger, 2010)
1360	Quercus forestdalensis		Fagaceae		Quercus sp. (Utescher and Mosbrugger, 2010)
1361	Tsuga crispa		Pinaceae		Tsuga sp. (Utescher and Mosbrugger, 2010)
1362	Trapa sp.		Lythraceae		Trapa sp. (Utescher and Mosbrugger, 2010)
1363	Nymphaeaceae		Nymphaeaceae		Nymphaeaceae (Utescher and Mosbrugger, 2010)
1364	Carya glabraeformis		Juglandaceae		Carya sp. (Utescher and Mosbrugger, 2010)
1365	Azonoletes compacta	Lubomirova, 1965
1366	Zizyphus ungeri	Heer	Rhamnaceae		Zizyphus sp. (Utescher and Mosbrugger, 2010)
1367	Arundo sp.		Poaceae
1368	Bumelia minor	Unger	Sapotaceae		Bumelia sp. (Utescher and Mosbrugger, 2010)
1369	Tetracera sp.		Dilleniaceae
1370	Diospyros sp.		Ebenaceae		Diospyros sp. (Utescher and Mosbrugger, 2010)
1371	Banksia myricifolia	Vassilevskaya, 1957	Proteaceae		Banksia sp. (Utescher and Mosbrugger, 2010)
1372	Zizyphus sp.		Rhamnaceae		Zizyphus sp. (Utescher and Mosbrugger, 2010)
1373	Anarcardites badchyzicus	Vassilevskaya, 1957	Anacardiaceae		Anacardiaceae (Utescher and Mosbrugger, 2010)
1374	Sapindus ungeri	Ettingshausen	Sapindaceae		Sapindaceae (Utescher and Mosbrugger, 2010)
1375	Melastomites		Melastomataceae
1376	Leguminosites sp.		Fabaceae	543; 1112	Leguminosae (Utescher and Mosbrugger, 2010)
1377	Cassia piligera	Vassilevskaya, 1957	Fabaceae		Cassia sp. (Utescher and Mosbrugger, 2010)
1378	Amygdalus turcmenensis	Vassilevskaya, 1957	Rosaceae		Prunus sp. (Utescher and Mosbrugger, 2010)
1379	Ocotea laurifolia	Vassilevskaya, 1957	Lauraceae		Ocotea sp. (Utescher and Mosbrugger, 2010)
1380	Laurus princeps	Heer	Lauraceae		Lauraceae (Utescher and Mosbrugger, 2010)
1381	Laurus primigenia	Unger	Fagaceae		Castanopsis, Lithocarpus, Pasania (Utescher and Mosbrugger, 2010)
1382	Carya typica	Vassilevskaya, 1957	Juglandaceae		Carya sp. (Utescher and Mosbrugger, 2010)
1383	Myrica filodendrifolia	Vassilevskaya, 1957	Myricaceae		Myrica sp. (Utescher and Mosbrugger, 2010)
1384	Lastreae badchyzica	Vassilevskaya, 1957
1385	Blechnum akartscheschmense	Vassilevskaya, 1957	Blechnaceae		Blechnum serrulatum (Utescher and Mosbrugger, 2010)
1386	Polypodites nephorodiopsis	Vassilevskaya, 1957	Polypodiaceae		Polypodiaceae
1387	Verrucatosporites alienus	(Potonie, 1931) Thomson and Pflug, 1953	Polypodiaceae	1621	Polypodium (Akgün et al., 2002) MAT (Utescher and Mosbrugger, 2010)
1388	Concavisporites arugulatus	Pflug, 1953	Gleicheniaceae?		Gleicheniaceae? (Akgün et al., 2002) MAT (Utescher and Mosbrugger, 2010)
1389	Baculatisporites primarius	(Wolff, 1934) Thomson and Pflug, 1953	Osmundaceae	Osmundacidites primarius (Wolff) Sun and Li, 1981	Osmunda (Akgün et al., 2002) MAT (Utescher and Mosbrugger, 2010)
1390	Inaperturopollenites concedipites	(Wodehouse, 1933) Krutzsch, 1971	Cupressaceae		Taxodiaceae (Akgün et al., 2002)
1391	Spinizonocolpites prominatus	(McIntyre 1965) Stover & Evans 1973	Arecaceae		Nypa sp. (Akgün et al., 2002) MAT (Utescher and Mosbrugger, 2010)
1392	Caryapollenites circulus	(Pflug, 1953) Krutzsch, 1961	Juglandaceae		Carya sp. (Akgün et al., 2002) MAT (Utescher and Mosbrugger, 2010)
1393	Subtriporopollenites intraconstans	(Pflug, 1953) Krutzsch, 1961	Juglandaceae		Juglandaceae (Chateauneuf, 1980)
1394	Subtriporopollenites intrastructurus	Krutzsch and Vanhoorne, 1977	Ulmaceae		Ulmaceae (Akgün et al., 2002) MAT (Utescher and Mosbrugger, 2010)
1395	Tricolporopollenites steinensis	Pflug, 1953
1396	Tricolporopollenites pacatus	Pflug, 1953	Simaroubaceae		Simaroubaceae (Akgün et al., 2002)
1397	Tetracolporopollenites abditus	Pflug, 1953	Sapotaceae		Sapotaceae (Akgün et al., 2002) MAT (Utescher and Mosbrugger, 2010)
1398	Chloranthus sp.		Chloranthaceae	1450
1399	Myrtaceae		Myrtaceae	914	Myrtaceae (Utescher and Mosbrugger, 2010)
1400	Cunninghamia sp.		Cupressaceae		Cunninghamia lanceolata (Utescher and Mosbrugger, 2010)
1401	Sequoiapollenites sculpturis		Cupressaceae		Metasequoia sp. (Utescher and Mosbrugger, 2010)
1402	Araucaria sp.		Araucariaceae	2113	Araucaria sp. (Utescher and Mosbrugger, 2010)
1403	Pseudophoenix sp.		Arecaceae		Arecaceae (Utescher and Mosbrugger, 2010)
1404	Euonymus sp.		Celastraceae		Euonymus japonicus (Utescher and Mosbrugger, 2010)
1405	Elaeagnus sp.		Elaeagnaceae		Elaeagnus sp. (Utescher and Mosbrugger, 2010)
1406	Hedera sp.		Araliaceae		Hedera sp. (Utescher and Mosbrugger, 2010)
1407	Kalopanax sp.		Araliaceae		Araliaceae (Utescher and Mosbrugger, 2010)
1408	Caprifoliaceae		Caprifoliaceae		Caprifoliaceae (Utescher and Mosbrugger, 2010)
1409	Casuarina sp.		Casuarinaceae	1084	Casuarinaceae (Utescher and Mosbrugger, 2010)
1410	Rhododendron sp.		Ericaceae		Rhododendron ponticum (Utescher and Mosbrugger, 2010)
1411	Sambucus sp.		Adoxaceae		Sambucus sp. (Utescher and Mosbrugger, 2010)
1412	Pokrovskaja sp.
1413	Larix sp.		Pinaceae	656	Larix sp. (Utescher and Mosbrugger, 2010)
1414	Cedrus pusilla	Zaklinskaya, 1957	Pinaceae
1415	Cedrus piceiformis	(Zauer, 1960) Gao et Zhao, 1976	Pinaceae
1416	Sequoiapollenites minor	Krutzsch, 1971	Cupressaceae
1417	Sequoiapollenites pilaeligulus		Cupressaceae
1418	Humulus sp.		Cannabaceae		Humulus sp. (Utescher and Mosbrugger, 2010)
1419	Lonicera sp.		Caprifoliaceae	66	Lonicera sp. (Utescher and Mosbrugger, 2010)
1420	Typha sp.		Typhaceae	604?; 1095	Typha sp. (Utescher and Mosbrugger, 2010)
1421	Lithocarpus sp.		Fagaceae		Lithocarpus sp. (Utescher and Mosbrugger, 2010)
1422	Rosaceae		Rosaceae
1423	Inaperturopollenites microforatus	Krutzsch, 1971	Cupressaceae
1424	Pokrovskaja gracilis	Pan.
1425	Pleurospermaepollenites crassus		Apiaceae?
1426	Pistillipollenites sp.		Gentianaceae		Gentianaceae (Utescher and Mosbrugger, 2010)
1427	Woodsia sp.		Woodsiaceae		Woodsia alpina (Utescher and Mosbrugger, 2010)
1428	Dryopteris sp.		Dryopteridaceae		Dryopteris sp. (Utescher and Mosbrugger, 2010)
1429	Divisisporites enormus
1430	Microfoveolatosporites afavus	(Krutzsch, 1959) Krutzsch, 1967		1518
1431	Verrucatosporites semihistiopteroides	Krutzsch, 1967	Dennstaedtiaceae		Histiopteris incisa (Utescher and Mosbrugger, 2010)
1432	Cicatricosisporites chattensis	Krutzsch, 1967	Anemiaceae		Anemia sp. (Utescher and Mosbrugger, 2010; Graham, 2012)
1433	Polypodiaceoisporites lusaticus	Krutzsch, 1967	Pteridaceae		Pteris sp. (Shatilova & Stuchlik, 1996)
1434	Polypodiaceoisporites bajotii	Rakosi, 1973
1435	Polypodiaceoisporites gracillimus	Nagy, 1963	Polypodiaceae		Polypodiaceae (Lima et al., 1991)
1436	Cupressacites insulipapillatus	(Trevisan, 1967) Krutzsch, 1970	Cupressaceae		Cupressaceae (Utescher and Mosbrugger, 2010)
1437	Polyporopollenites sp.		Betulaceae or Juglandaceae or Ulmaceae
1438	Nyssapollenites kruschii	Potonie, 1934	Cornaceae	713; ?2182; Psilatricolporites kruschi	Nyssa sp. (Černjavska et al., 1988; Utescher and Mosbrugger, 2010)
1439	Polycolporopollenites minor	Rakosi, 1973	Polygalaceae	1618	Polygalaceae?
1440	Pseudospinaepollis sp.				Thymelaeaceae (Utescher and Mosbrugger, 2010)
1441	Tricolporopollenites willrathae	(Potonie, 1934) Krutzsch, 1963
1442	Polycolpites helmstedtensis	Krutzsch, 1969
1443	Tricolporopollenites belgicus	Krutzsch and Vanhoorne, 1977	Plumbaginaceae		Plumbago sp. (Utescher and Mosbrugger, 2010)
1444	Tricolporopollenites cognitus	(Potonie, 1934) Krutzsch, 1961
1445	Tricolporopollenites ignavus	Krutzsch, 1970	Theaceae		Gordonia sp. (Utescher and Mosbrugger, 2010)
1446	Nepethes sp.		Nepenthaceae
1447	Eocaenipollis pentacolpatus	Krutzsch, 1969	Sapotaceae or Tiliaceae	736	Sapotaceae/Tiliaceae (Utescher and Mosbrugger, 2010)
1448	Tricolporopollenites abbreviatus	(Potonie, 1934) Krutzsch, 1961	Fabaceae	1803	Fabaceae (Chateauneuf, 1980)
1449	Tegumentisporis sp.		Selaginellaceae		Selaginella sp. (Utescher and Mosbrugger, 2010)
1450	Clavatipollenites sp.		Chloranthaceae	1398	Chloranthaceae (Utescher and Mosbrugger, 2010); Qunitinia sp (Macphail and Stone, 2004)
1451	Maytenus sp.		Celastraceae
1452	Radialisporis radiatus	(Krutzsch, 1959) Krutzsch, 1967	Schizaeaceae
1453	Minorpollis plicus				Normapolles group
1454	Tricolporopollenites borkensis		Araliaceae		Araliaceae (Chateauneuf, 1980)
1455	Polypodiidites secundus	Krutzsch, 1963	Polypodiaceae		Polypodiaceae
1456	Milfordia sp.		Anarthriaceae or Flagellariaceae or Restionaceae	1761	Restionaceae (Utescher and Mosbrugger, 2010)
1457	Tricolporopollenites striatoreticulatus	Krutzsch, 1962	Gentianaceae		Fagraea racemosa (Utescher and Mosbrugger, 2010)
1458	Polycolpites etzdorfensis
1459	Tricolporopollenites raguhnensis	Krutzsch, 1969
1460	Mediocolpopollenites sp.		Santalaceae		Santalaceae (Utescher and Mosbrugger, 2010)
1461	Neogenisporis sp.		Gleicheniaceae		Gleicheniaceae (Birkenmajer et al., 2010)
1462	Zonalapollenites maximus	(Raatz, 1937) Krutzsch, 1971 ex Ziembinska-Tworzydlo, 1974	Pinaceae	Tsugaepollenites maximus (Raatz, 1937) Nagy, 1985	Tsuga sp. (Utescher and Mosbrugger, 2010)
1463	Artemisia sp.		Asteraceae		Artemisia sp. (Utescher and Mosbrugger, 2010)
1464	Euptelea sp.		Eupteleaceae		Euptelea sp. (Utescher and Mosbrugger, 2010)
1465	Pentapollenites striatus	Krutzsch, 1962	Elaeagnaceae?		Eleagnaeaceae? (Harrington et al., 2012)
1466	Aquilapollenites sp.				Reworked Cretaceous?
1467	Slowakipollis hippophaeoides	Krutzsch, 1962	Elaeagnaceae		Hippophae sp. (Utescher and Mosbrugger, 2010)
1468	Tricolporopollenites striatus	Norton in Norton and Hall, 1969		1506?
1469	Gleichenia sp.		Gleicheniaceae	6	Gleichenia sp. (Utescher and Mosbrugger, 2010)
1470	Bryales		Bryaceae or Catoscopiaceae or Leptostomataceae or Mniaceae or Phyllodrepaniaceae or Pseudododitrichaceae or Pulchrinodaceae
1471	Selaginella sp.		Selaginellaceae		Selaginella sp. (Utescher and Mosbrugger, 2010)
1472	Pinus haploxylon-type	Rudolph, 1935	Pinaceae		Pinus sp. (Utescher and Mosbrugger, 2010)
1473	Pinus diploxylon-type	Rudolph, 1935	Pinaceae		Pinus sp. (Utescher and Mosbrugger, 2010)
1474	Picea eupicea		Pinaceae		Picea sp. (Utescher and Mosbrugger, 2010)
1475	Betula nanae		Betulaceae		(?)Betula nana (Utescher and Mosbrugger, 2010)
1476	Planera sp.		Ulmaceae		Planera sp. (Utescher and Mosbrugger, 2010)
1477	Hamamelidaceae		Hamamelidaceae		Hamamelidaceae (Utescher and Mosbrugger, 2010)
1478	Fagaceae		Fagaceae		Fagaceae (Utescher and Mosbrugger, 2010)
1479	Liliaceae		Liliaceae	101
1480	Poaceae		Poaceae	1663
1481	Osmundacidites crassiprimarius	(Krutzsch, 1971) Ke and Shi, 1978	Osmundaceae	1752
1482	Osmundacidites nanus	(Krutzsch, 1971) Ke and Shi, 1978	Osmundaceae
1483	Tsugaepollenites spinulosus	(Krutzsch, 1971) Ke and Shi, 1978	Pinaceae	Zonalapollenites spinulosa	Tsuga sp. (Utescher and Mosbrugger, 2010)
1484	Tsugaepollenites minimus	(Krutzsch, 1971) Ke and Shi, 1978	Pinaceae	Zonalapollenites minimus	Tsuga sp. (Utescher and Mosbrugger, 2010)
1485	Ephedripites minor	Sung and Lee, 1976 (Cai et al., 1998)	Ephedraceae		Ephedra sp. (Utescher and Mosbrugger, 2010)
1486	Abiespollenites minor	Zhang, 1988	Pinaceae		Abies sp. (Utescher and Mosbrugger, 2010)
1487	Betulaepollenites plicoides	(Zalinskaya, 1963) Song and Tsao, 1976	Betulaceae	322; 545	Betula sp. (Utescher and Mosbrugger, 2010)
1488	Betulaceoipollenites prominens	(Pflug, 1953) Ke and Shi, 1978	Betulaceae		Betula sp. (Utescher and Mosbrugger, 2010)
1489	Salixipollenites elegans	Sung and Tsao, 1973 (Cai et al., 1998)	Salicaceae		Salix sp. (Utescher and Mosbrugger, 2010)
1490	Striatricolpites aceroides	Ke and Shi, 1978	Aceraceae/Sapindaceae
1491	Fraxinoipollenites reticulatus	Ke and Shi, 1978	Oleaceae
1492	Sapindaceidites tetrorisus	Zhou	Sapindaceae
1493	Sapindaceidites concavus	Wang, 1981 (Cai et al., 1998)	Sapindaceae
1494	Proteacidites verruciformis	Ke and Shi, 1978	Proteaceae
1495	Magnolipollis elongatus	Ke and Shi, 1978	Magnoliaceae
1496	Myricipites sp.			294	Myrica sp. (Utescher and Mosbrugger, 2010)
1497	Peltandidites sp.
1498	Chenopodipollis multiporatus	(Thomson and Pflug, 1953) Zhou in Song et al., 1981	Amaranthaceae-Chenopodiaceae		Chenopodiaceae (Utescher and Mosbrugger, 2010)
1499	Amaryllidaceae		Amaryllidaceae
1500	Gentianapollenites sp.		Gentianaceae
1501	Lonicerapollenites intrabaculus	Sung and Zheng, 1975 (Cai et al., 1998)	Caprifoliaceae
1502	Milfordia hungarica	(Kedves, 1965) Krutzsch and Vanhoorne, 1977	Anarthriaceae		Lyginia sp. (Utescher and Mosbrugger, 2010)
1503	Sparganiaceaepollenites sp.		Sparganiaceae or Typhaceae		Sparganiaceae (Utescher and Mosbrugger, 2010)
1504	Minorpollis nachterstedtensis	Krutzsch, 1967			Normapolles group
1505	Chenopodipollis multiplex	(Weyland and Pflug, 1957) Krutzsch, 1966	Amaranthaceae-Chenopodiaceae		Chenopodiaceae (Utescher and Mosbrugger, 2010)
1506	Aceripollenites striatus	(Pflug, 1953) Thiele-Pfieffer, 1980	Aceraceae/Sapindaceae	1468?	Acer rubrum (?), campestre (?) (Utescher and Mosbrugger, 2010)
1507	Tricolporopollenites edmundi	(Potonie, 1931) Thomson and Pflug, 1953	Mastixiaceae	1659; Syn. Bacutricolporites edmundi	Mastixiaceae (Utescher and Mosbrugger, 2010)
1508	Tricolporopollenites macroechinatus	Trevisan, 1967	Asteraceae		Compositae (Hottenrott, 1998)
1509	Tricolporopollenites eichensis	Nickel, 1996
1510	Tetracolporopollenites sapotoides	Thomson and Pflug, 1953	Sapotaceae		Sapotaceae (Planchonella) (Utescher and Mosbrugger, 2010)
1511	Lycopodiumsporites neogenicus	(Krutzsch, 1971) Ke and Shi, 1978	Lycopodiaceae
1512	Hymenophyllumsporites sp.		Hymenophyllaceae		Hymenophyllum sp.? (Utescher and Mosbrugger, 2010)
1513	Divisisporites divisus	Pflug, 1953
1514	Pterisisporites undulatus	Song & Zheng 1976 (Cai et al., 1998)	Pteridaceae
1515	Cibotiumspora sp.		Cibotiaceae	1008; 2627?
1516	Polypodiaceoisporites vitiosus	Krutzsch, 1959	Pteridaceae		Pteridaceae (Kedves et al., 1985)
1517	Polypodiaceaesporites gracilis	(Wilson and Webster, 1946) Ke et Shi, 1978	Polypodiaceae	359	Polypodiaceae (Yao et al., 2011)
1518	Polypodiisporites afavus	(Krutzsch, 1959) Frederiksen, 1980	Polypodiaceae	1430	Polypodiaceae (Frederiksen, 1980b)
1520	Concavisporites sp.		Gleicheniaceae?		Gleicheniaceae? (Stuchlik et al., 2001)
1521	Rugulatisporites sp.
1522	Microreticulatisporites sp.
1523	Microreticulatisporites uniformis	Singh 1964
1524	Dictyotriletes samoilovitchae	Griazeva, 1965 (Liu, 1987)
1525	Punctatisporites micropunctus
1526	Apiculatisporis sp.	Mildenhall, 1994			Reworked?
1527	Granulatisporites sp.
1528	Tripartira sp.
1529	Undulatisporites afirmatus
1530	Undulatisporites pseudobrasiliensis	Krutzsch, 1959	Gleicheniaceae?		Gleicheniaceae?
1531	Psiloschizosporis sp.				Algae
1532	Dacrycarpites sp.		Podocarpaceae
1533	Podocarpidites sellowiformis	Zaklinskaya, 1957	Pinaceae or Podocarpaceae
1534	Cryptomeriapollenites largus	Kremp 1949	Cupressaceae
1535	Taxodiaceaepollenites bockwitzensis	(Krutzsch, 1971) Ke and Shi, 1978	Cupressaceae	Cupressacites bockwitzensis	Coniferae!
1536	Engelhardtioidites concavus		Juglandaceae
1537	Engelhardtioidites punctatus	(Potonié, 1931) Potonié 1951	Juglandaceae	718
1538	Plicapollis trinus	(Stanley, 1965) Wang (Liu, 1987)		2331
1539	Quercoidites minor	He and Sun, 1977	Fagaceae
1540	Quercoidites rotundus	(Zaklinskaya, 1963 ) Ke et Shi, 1978	Fagaceae
1541	Celtispollenites minor	Song et al., 1978 OR Ke and Shi, 1978	Cannabaceae or Ulmaceae
1542	Proteacidites lianingensis	Ke and Shi, 1978	Proteaceae
1543	Proteacidites spiniformis	Ke and Shi, 1978	Proteaceae
1544	Magnolipollis grandus	Song and Zheng, 1981 (Cai et al., 1998)	Magnoliaceae
1545	Magnolipollis jilingensis	Liu, 1987	Magnoliaceae
1546	Margocolporites dubius	(Ramanujam, 1966) Kar, 1990	Caesalpiniaceae
1547	Myrtaceidites granulatus	Ke and Shi, 1978	Myrtaceae
1548	Fraxinoipollenites microreticulatus	Ke and Shi, 1978	Oleaceae		Fraxinus (Utescher and Mosbrugger, 2010)
1549	Fraxinoipollenites pudicus	(Potonie, 1934) Potonie, 1951 ex Potonie, 1960	Oleaceae	Scabratricolporites pudicus
1550	Convolvulus sp.		Convolvulaceae
1551	Liliacidites microreticulatus	Dutta and Sah, 1970	Liliaceae
1552	Liliacidites sphericus	Couper, 1960	Liliaceae	2427
1553	Ericipites discretus		Ericaceae	Tetradopollenites discretus
1554	Scabiosapollis jilingensis	Liu, 1987
1555	Leiotriletes sinusoides	Krutzsch, 1967
1556	Toroisporites irregularis	(Pflug, 1953) Krutzsch, 1961
1557	Toroisporites eocaenicus	Kedves, 1965
1558	Tegumentisporis tegumentis	(Krutzsch, 1959) Krutzsch, 1963	Selaginellaceae		Selaginella sp. (Lenz et al., 2011)
1559	Perinomonoletes sp.		Aspleniaceae or Blechnaceae		Asplenium (Konzalová, 1990)
1560	Pityosporites cedrisacciformis	Krutzsch, 1971	Pinaceae		Pinus sp. (Utescher and Mosbrugger, 2010)
1561	Pityosporites alatus	(Potonie, 1931) Thomson and Pflug, 1953	Pinaceae	1219	Cathaya (Konzalová, 1990) MAT (Utescher and Mosbrugger, 2010); Pinaceae (Utescher and Mosbrugger, 2010)
1562	Podocarpidites podocarpoides	(Thiergart, 1953) Krutzsch, 1971	Pinaceae		Podocarpus (Konzalová, 1990) MAT (Utescher and Mosbrugger, 2010); Cathaya (Utescher and Mosbrugger, 2010) 17 - 22.2 C
1563	Araucariacidites eocaenicus	Krutzsch, 1971	Araucariaceae		Araucariaceae (Konzalová, 1990)
1564	Aglaoreidia cyclops	Erdtmann, 1960	Restioniaceae or Ruppiaceae or Potamogeton		Restioniaceae or Ruppiaceae or Potamogeton (Frederiksen, 1980b; Ayala-Nieto, 1998)
1565	Arecipites wiesaensis	Krutzsch, 1970	Arecaceae		Phoenix sp. (Konzalová, 1990) MAT (Utescher and Mosbrugger, 2010)
1566	Arecipites parareolatus	(Krutzsch, 1957) Krutzsch, 1970	Arecaceae	Sabalpollenites granulatus Kedves (Konzalová, 1990)	Sabal sp. (Konzalová, 1990) MAT (Utescher and Mosbrugger, 2010)
1567	Nudopollis thiergarti	(Thomson and Pflug, 1953) Pflug, 1953
1568	Subtriporopollenites reticulatus	Krutzsch and Vanhoorne, 1977
1569	Subtriporopollenites subporatus	Krutzsch, 1961	Juglandaceae		Juglandaceae (Utescher and Mosbrugger, 2010)
1570	Subtriporopollenites ulmoides	Chinf. (Konzalova, 1990)	Ulmaceae		Ulmaceae (Chateauneuf, 1980)
1571	Momipites cycloquietus	(Krutzsch, 1961) Frederiksen and Christopher, 1978	Juglandaceae		Juglandaceae (Konzalová, 1990)
1572	Platycaryapollenites trisolutionis	Krutzsch and Vanhoorne, 1977	Juglandaceae		Platycarya sp. (Konzalová, 1990) MAT (Utescher and Mosbrugger, 2010)
1573	Platycaryapollenites flagellus		Juglandaceae		Platycarya sp. (Konzalová, 1990) MAT (Utescher and Mosbrugger, 2010)
1574	Triporopollenites palaeobetuloides	Krutzsch and Vanhoorne, 1977	Betulaceae or Myricaceae	1779	Betulaceae or Myricaceae (Chateauneuf, 1980)
1575	Bombacacidites palaeogenis	Krutzsch, 1967	Bombacaceae
1576	Cupanieidites minimus	Krutzsch, 1967	Sapindaceae	742	Sapindaceae (Konzalová, 1990) MAT (Utescher and Mosbrugger, 2010)
1577	Carpinuspites carpinoides	(Thomson and Pflug, 1953) Nagy, 1985	Betulaceae	772	Carpinus betulus, Carpinus caroliniana (Utescher and Mosbrugger, 2010)
1578	Pseudospinaepollis pseudospinosus	Krutzsch, 1966
1579	Porocolpopollenites sp.		Symplocaceae?
1580	Tricolporopollenites mansfeldensis	Krutzsch, 1969	Rhizophoraceae		Rhizophoraceae (Konzalová, 1990; Utescher and Mosbrugger, 2010)
1581	Tricolporopollenites spinus	Krutzsch, 1967
1582	Tricolporopollenites irregulatus	Nakoman, 1966
1583	Tricolporopollenites quercioides	Krutzsch and Vanhoorne, 1977
1584	Tricolporopollenites liblarensis	(Thomson in Potonie et al., 1950) Thompson and Pflug, 1953	Fagaceae	409; 627	Fagaceae (Utescher and Mosbrugger, 2010)
1585	Faguspollenites sp.		Fagaceae	305	Fagus sp.
1586	Verrutricolporites magnotectatus	Roche and Schuler, 1976	Theaceae		Theaceae (Konzalová, 1990) MAT (Utescher and Mosbrugger, 2010)
1587	Verrutricolporites irregularis	Jan du Chene in Jan du Chene et al., 1978; Roche and Schuler, 1976	Theaceae		Theaceae (Chateauneuf, 1980)
1588	Scabratricolporites scheffleroides	Roche and Schuler, 1976	Araliaceae or Fabaceae		Araliaceae or Fabaceae (Chateauneuf, 1980)
1589	Psilastephanocolporites mimusopsoides	Roche and Schuler, 1976	Sapotaceae		Sapotaceae (Chateauneuf, 1980)
1590	Milfordia minima	Krutzsch, 1970	Restionaceae		Restionaceae (Hottenrott, 2002) Flageriaceae (Utescher and Mosbrugger, 2010)
1591	Monoleiotriletes sp.
1592	Echinatisporis miocenicus	Krutzsch and Sontag in Krutzsch et al., 1963	Selaginellaceae		Selaginellaceae (Utescher and Mosbrugger, 2010)
1593	Tricolpopollenites asper	Thomson and Pflug, 1953	Fagaceae	1268
1594	Baculimonocolpites andamanensis	Mandal et al., 1994
1595	Minutitricolporites minutus	Kar, 1985	Euphorbiaceae		Alchornea sp. (Mandal & Guleria, 2006)
1596	Neocouperipollis brevispinosus	(Biswas, 1962) Singh and Sarkar, 1988	Arecaceae	Spinomonosulcites brevispinosus (Biswas) Kumar	Arecaceae (Rao et al., 2013)
1597	Phragmothyrites eocenicus	Edwards, 1922 emend. Kar and Saxena, 1976			Fungi!
1598	Retitrisyncolpites thaungii	Mandal et al., 1994
1599	Striacolporites cephalus	Sah and Kar, 1970	Anacardiaceae		Anacardiaceae (Macphail, 2007)
1600	Striatopollis sp.		Fabaceae		Crudia sp. (Utescher and Mosbrugger, 2010)
1601	Tubulifloridites macroechinatus	Song and Zhu, 1985 (Cai et al., 1998)	Asteraceae		Asteraceae
1602	Aceripollenites sp.	Nagy, 1969	Aceraceae/Sapindaceae	534
1603	Nitrariadites sp.		Nitrariaceae	2554	Nitraria sp. (Utescher and Mosbrugger, 2010)
1604	Qinghaipollis sp.		Zygophyllaceae
1605	Anthoceros sp.		Anthocerotaceae		Anthoceros sp.
1606	Polypodiaceoisporites sculptus	Kedves in Kedves et al., 1966	Polypodiaceae		Polypodiaceae (Pais, 1992)
1607	Riccia sp.		Ricciaceae
1608	Toripunctisporis sp.		Gleicheniaceae?
1609	Triatriopollenites platycaryaoides	Roche, 1969	Juglandaceae		Juglandaceae
1610	Scabratricolporites sp.
1611	Retitricolpites rauscheri	Roche and Schuler, 1976	Hamamelidaceae or Lamiaceae or Tamaricaceae		Hamamelidaceae or Lamiaceae or Tamaricaceae (Chateauneuf, 1980)
1612	Orapollis potsdamensis	Krutzsch, 1967	Alismataceae		Alisma sp. (Utescher and Mosbrugger, 2010)
1613	Plantaginaceaerumpollis merkensis	(Thiergart, 1937) Krutzsch, 1970	Plantaginaceae
1614	Sciadopityspollenites serratus	(Potonie and Venitz, 1934) Thomson and Pflug	Sciadopityaceae	Monocolpopollenites serratus
1615	Cupuliferoidaepollenites isleyanus	(Traverse, 1955) Potonie, 1960
1616	Arecipites granulatus	(Kedves, 1961) Kedves, 1968	Arecaceae		Arecaceae (Utescher and Mosbrugger, 2010)
1617	Hydrosporis azollaensis	Krutzsch, 1962	Salviniaceae		Salviniaceae (Utescher and Mosbrugger, 2010)
1618	Subpolycolporites minor	Rakosi, 1973		1439
1619	Inaperturopollenites verrupapilatus	Krutzsch, 1967	Cupressaceae		Taxodium, Glyptostrobus (Utescher and Mosbrugger, 2010)
1620	Leiotriletes microlepioidites	Krutzsch, 1962	Saccolomataceae		Microlepia sp. (Saccoloma) (Utescher and Mosbrugger, 2010)
1621	Polypodiisporites alienus	(Potonie, 1931) Fredericksen, 1980	Polypodiaceae	1387	Polypodiaceae (Frederiksen, 1980b)
1622	Tricolporopollenites dolium	(Potonie, 1931) Thomson and Pflug, 1953	Fagaceae	Syn. Intrabaculitricolporites dolium	Fagaceae
1623	Cycadopites minimus	(Cookson, 1947) Pocock, 1970	Cycadaceae		Cycadaceae (Utescher and Mosbrugger, 2010)
1624	Baculatisporites nanus	(Wolff, 1934) Krutzsch, 1959	Osmundaceae		Osmunda sp. (Utescher and Mosbrugger, 2010)
1625	Inaperturopollenites radiatus	Krutzsch, 1967	Cupressaceae		Cupressaceae (Ziembinska-Tworzydlo, 1974)
1626	Leiotriletes minor	Rakosi, 1973	Lygodiaceae
1627	Compositoipollenites minimus	Krutzsch and Vanhoorne, 1977	Icacinaceae		Icacinaceae (Harrington et al., 2012); MAT (Utescher and Mosbrugger, 2010)
1628	Periporopollenites stigmosus	(Potonie, 1931) Thomson and Pflug, 1953	Altingiaceae	1271	Liquidambar styraciflua (Utescher and Mosbrugger, 2010)
1629	Syncolporites tenuis	Chateauneuf, 1980	Elaeagnaceae		Eleagnaceae (Chateauneuf, 1980)
1630	Tetracolporopollenites lesquereuxianus	Frederiksen, 1988	Sapotaceae	Sapotaceoidaepollenites lesquereuxianus	Sapotaceae (Utescher and Mosbrugger, 2010)
1631	Stenochlaena palustris	(Burm. f.) Bedd, 1876	Blechnaceae		Stenochlaena sp. (Utescher and Mosbrugger, 2010)
1632	Nypa fruticans	Wurmb	Arecaceae		Nypa sp. (Utescher and Mosbrugger, 2010)
1633	Laevigatosporites nutidus	(Mamczar, 1960) Krutzsch, 1967
1634	Foveotriletes margaritae	(Van der. Hammen, 1954) Germeraad et al., 1968
1635	Ephedripites eocenipites	(Wodehouse, 1933) Krutzsch, 1961	Ephedraceae		Ephedra sp. (Utescher and Mosbrugger, 2010)
1636	Ephedripites notensis	(Cookson, 1957) Doubinger and Chotin, 1976	Araceae or Ephedraceae	262; 2058	Ephedra sp. (Utescher and Mosbrugger, 2010; Raine et al., 2011); Araceae (Ferguson et al., 2006; Raine et al., 2011)
1637	Ulmipollenites stillatus	Nagy, 1969	Ulmaceae		Ulmus sp. (Utescher and Mosbrugger, 2010)
1638	Nitrariadites communis	Zhu et Xi Ping (Cai et al., 1998)	Nitrariaceae		Nitraria sp. (Utescher and Mosbrugger, 2010)
1639	Nitrariadites altunshanensis	Zhu et Xi Ping (Cai et al., 1998)	Nitrariaceae		Nitraria sp. (Utescher and Mosbrugger, 2010)
1640	Qinghaipollis subellipticus		Zygophyllaceae
1641	Labitricolpites scabiosus	Ke and Shi, 1978	Lamiaceae		Lamiaceae (Song et al., 2004)
1642	Podocarpus ovalis	Anan. (Shpul, 2005)	Podocarpaceae
1643	Pinus cristata		Pinaceae		Pinus sp. (Utescher and Mosbrugger, 2010)
1644	Myrica carolinensis	Mill.	Myricaceae		Myrica sp. (Utescher and Mosbrugger, 2010)
1645	Pterocarya rhoifolia	Siebold & Zucc.	Juglandaceae		Pterocarya rhoifolia (Utescher and Mosbrugger, 2010)
1646	Pterocarya stenopteroides	Vojc.	Juglandaceae		Pterocarya stenoptera
1647	Alnus incana	(L.)Moench.	Betulaceae		Alnus incana
1648	Castanea crenataeformis	Samig.	Fagaceae		Castanea sp.
1649	Sabal sp.		Arecaceae	1045	Sabal sp. (Utescher and Mosbrugger, 2010)
1650	Rhus regularis	Pan.	Anacardiaceae		Rhus sp.(Utescher and Mosbrugger, 2010)
1651	Ilex major		Aquifoliaceae		Ilex sp.
1652	Nyssa granulata		Cornaceae
1653	Cornus sp.		Cornaceae		Cornus sp. (Utescher and Mosbrugger, 2010)
1654	Psilatricolporites evidens
1655	Rhoipites granulatus	(Frederiksen, 1980a) Boitz. (Schpl, 2005)	Fagaceae
1656	Rhoipites raskji
1657	Rhoipites villensis	(Thomson in Potonie et al., 1950) Sung and Zheng in Li et al., 1978		578
1658	Araliaceoipollenites euphorii	(Potonie, 1931) Potonie, 1951	Araliaceae		Araliaceae (Utescher and Mosbrugger, 2010)
1659	Araliaceoipollenites edmundi	(Potonie, 1931) Potonie, 1951 ex Potonie, 1960	Araliaceae	1507	Mastixiaceae (Utescher and Mosbrugger, 2010)
1661	Cycadopites typicus	(Maljavkina, 1949) Pocock, 1970	Cycadaceae		Cycadaceae
1662	Pinuspollenites divulgatus	(Bolkhovitina. 1956) Qu. 1980 (Yang et al., 2005)	Pinaceae
1663	Gramineae		Poaceae	1480
1665	Leiotriletes wolffi	Krutzsch, 1962	Lygodiaceae		Lygodiaceae (Stuchlik et al., 2001); Dicksoniaceae (Utescher and Mosbrugger, 2010)
1666	Punctatisporites punctoides
1667	Toroisporis aneddeni	Krutzsch, 1959	Adiantaceae or Dipteridaceae or Gleicheniaceae		Filicopsida
1668	Toroisporis arealis	Krutzsch, 1959	Gleicheniaceae		Gleicheniaceae (Utescher and Mosbrugger, 2010)
1669	Toroisporis neddeni	(Potonie, 1931) Krutzsch, 1959	Gleicheniaceae		Gleicheniaceae
1670	Gleicheniidites simplex	Burger 1966	Gleicheniaceae
1671	Concavisporites pseudopartitus	Krutzsch, 1959	Gleicheniaceae?	Obtusiporites pseudopartitus	Gleicheniaceae? (Stuchlik et al., 2001)
1672	Echinatisporites cycloides	Krutzsch, 1963	Selaginellaceae
1673	Clavatisporites sp.		Chloranthaceae
1674	Baculatisporites gemmatus	Krutzsch, 1959	Osmundaceae		Osmunda (Gruas-Cavagnetto and Barbin,1989)
1675	Converrucosisporites parvus	(Nagy, 1969) Nagy, 1985
1676	Tegumentisporis rugulus	(Krutzsch, 1959) Krutzsch, 1963	Selaginellaceae
1677	Duplosporites ornatus	Kedves in Kedves et al., 1966
1678	Cicatricosisporites lusaticus	Krutzsch, 1967	Anemiaceae		Anemiaceae (Lima et al., 1991)
1679	Cicatricosisporites rugulatearis	Krutzsch, 1959
1680	Trilites italicus	Graus-Cavagnetto and Barbin, 1989
1681	Corrugatisporites limnicus	Nagy, 1985
1682	Foveasporis sp.	Krutzsch, 1959	Selaginellaceae
1683	Polypodiaceoisporites corrutoratus	Krutzsch, 1967; Nagy, 1985	Pteridaceae		Pteris sp. (Utescher and Mosbrugger, 2010)
1684	Polypodiaceoisporites microverrucatus	Sics.
1685	Polypodiaceoisporites saxonicus	Krutzsch, 1967	Pteridaceae		Pteris sp. (Utescher and Mosbrugger, 2010)
1686	Polypodiaceoisporites tatabanyensis	Kedves in Kedves et al., 1966	Pteridaceae		Pteridaceae (Kedves et al., 1985)
1687	Polypodiaceoisporites verruspeciosus	Krutzsch, 1959	Pteridaceae	236	Pteris sp. (Shatilova & Stuchlik, 1996)
1688	Polypodiaceoisporites undulosculptatus	Kedves, 1974
1689	Verrucingulatisporites treplinensis	Krutzsch, 1961
1690	Segmentizonosporites triangulus	Kedves in Kedves et al., 1966
1691	Muerrigerisporis sp.	Krutzsch, 1963	Selaginellaceae		Selaginellaceae (Utescher and Mosbrugger, 2010)
1692	Camarozonosporites semilevis	Krutzsch, 1963	Lycopodiaceae		Lycopodiella inundata (Utescher and Mosbrugger, 2010)
1693	Camarozonosporites sp.	Pant, 1954	Lycopodiaceae		Lycopsida
1694	Corrusporis brendolensis	Gruas-Cavagnetto and Barbin, 1989
1695	Verrucatosporites histiopteroides	Krutzsch, 1962	Dennstaedtiaceae		Histiopteris incisa (Utescher and Mosbrugger, 2010)
1696	Verrucatosporites megabalticus	Krutzsch, 1967	Polypodiaceae		Polypodium sp. (Utescher and Mosbrugger, 2010)
1697	Verrucatosporites tenellis	(Krutzsch, 1959) Krutzsch, 1967	Polypodiaceae	989; 2250	Polypodium sp. (Utescher and Mosbrugger, 2010)
1698	Pityosporites minutus	(Zaklinskaya, 1957) Krutzsch, 1971	Pinaceae	457; Pinuspollenites minutus	Pinus sp. (Utescher and Mosbrugger, 2010)
1699	Pityosporites scopulipites	Krutzsch, 1971	Pinaceae
1700	Podocarpidites libellus	(Potonie, 1931) Krutzsch, 1971	Pinaceae or Podocarpaceae		Podocarpus, Cathaya(Utescher and Mosbrugger, 2010)
1701	Piceapollis praemarianus	Krutzsch, 1971	Pinaceae		Picea, (P.omorika, marianus) (Utescher and Mosbrugger, 2010)
1702	Piceapollis sacculiferoides	Krutzsch, 1971 ex Hochuli, 1978	Pinaceae		Picea sp. (Utescher and Mosbrugger, 2010)
1703	Plicatopollis hungaricus	Kedves, 1974	Juglandaceae		Juglandaceae (Utescher and Mosbrugger, 2010)
1704	Plicatopollis lunatus	Kedves, 1974	Juglandaceae		Platycarya sp. (Utescher and Mosbrugger, 2010)
1705	Plicatopollis minor	Kedves, 1974	Juglandaceae		Platycarya sp. (Utescher and Mosbrugger, 2010)
1706	Plicatopollis potoniei	Kedves, 1974	Juglandaceae
1707	Triatriopollenites engelhardtioides	(Roche, 1973) Roche and Schuler, 1976	Juglandaceae		Engelhardtia sp. (Utescher and Mosbrugger, 2010)
1708	Triatriopollenites fuscus	Chateauneuf, 1980	Myricaceae		Myricaceae (Chateauneuf, 1980)
1709	Triatriopollenites hians	Chateauneuf, 1980	Olacaceae		Olacaceae (Chateauneuf, 1980)
1710	Triporopollenites coryloides	Thomson and Pflug, 1953	Betulaceae		Corylus sp. (Utescher and Mosbrugger, 2010)
1711	Subtriporopollenites latiporatus	Chateauneuf, 1980	Juglandaceae or Ulmaceae		Ulmaceae (Chateauneuf, 1980)
1712	Psilatricolporites asiaticus	Kedves, 1985
1713	Psilatricolporites megaexactus	(Potonie, 1931) Roche and Schuler, 1976	Cyrillaceae or Fabaceae or Rhizophoraceae	523; 1001	Cyrillaceae or Fabaceae or Rhizophoraceae (Chateauneuf, 1980)
1714	Psilatricolporites psilatus	Roche and Schuler, 1976	Ebenaceae		Diospyros (Yang et al., 2005) MAT (Utescher and Mosbrugger, 2010)
1715	Retitricolpites henisensis	Roche and Schuler, 1976	Hamamelidaceae or Verbenaceae		Hamamelidaceae or Verbenaceae (Chateauneuf, 1980)
1716	Retitricolpites retiformis	(Thomson and Pflug, 1953) Roche, 1982		776
1717	Scabratricolporites anatinus	Chateauneuf, 1980	Euphorbiaceae or Rhizophoraceae		Euphorbiaceae or Rhizophoraceae (Chateauneuf, 1980)
1718	Scabratricolporites angustus	Chateauneuf, 1980
1719	Scabratricolporites araliaceoides	Roche and Schuler, 1976	Araliaceae or Cornaceae		Araliaceae or Cornaceae (Chateauneuf, 1980)
1720	Scabratricolporites doubingerae	Roche and Schuler, 1976
1721	Scabratricolporites cylindricus	Roche and Schuler, 1976
1722	Scabratricolporites scabratus	(Harris, 1965) Roche and Schuler, 1976
1723	Intrabaculitricolporites angki	(Graus-Cavagnetto and Bui., 1976) Graus-Cavagnetto and Barbin, 1989		Tricolporopollenites angki
1724	Intrabaculitricolporites circulus	Kedves, 1978
1725	Intrabaculitricolporites deakae	Kedves, 1978
1726	Tricolporopollenites microporitus	Thomson and Pflug, 1953	Euphorbiaceae or Phyllanthaceae	Intrabaculitricolporites microporitus	Spondianthus or Euphorbia (Chateauneuf, 1980)
1727	Tricolporopollenites satzveyensis	(Potonie, 1931) Thomson and Pflug, 1953	Mastixiaceae	Intrabaculitricolporites satzveyensis	Mastixiaceae (Utescher and Mosbrugger, 2010)
1728	Tricolporopollenites vancampoae	Kedves, 1964	Dipterocarpaceae	Intrabaculitricolporites vancampoae?, Granotricolporites vancampoae?	Monotes sp. (Utescher and Mosbrugger, 2010)
1729	Granotricolporites semiglobosus	(Kedves, 1964) Kedves, 1978	Araliaceae	Tricolporopollenites semiglobosus	Panax japonicus (Châteauneuf, 1980)
1730	Granotricolporites sp.	Kedves, 1978	Araliaceae?
1731	Verrutricolporites theaceoides	Roche and Schuler, 1976	Theaceae		Gordonia sp. (Yang et al., 2005; Utescher and Mosbrugger, 2010)
1732	Retitricolporites crassiexinus	(Krutzsch and Vanhoorn, 1977) Roche, 1982	Anacardiaceae or Asteraceae	Tricolporopollenites crassiexinus	Anacardiaceae or Artemisia (Châteauneuf, 1980)
1733	Retitricolporites oleoides	Roche and Schuler, 1976	Oleaceae	Tricolporopollenites oleoides	Olea sp. (Yang et al., 2005) MAT (Utescher and Mosbrugger, 2010)
1734	Syncolporites minimus	Chateauneuf, 1980	Elaeagnaceae		Eleagnaceae (Chateauneuf, 1980)
1735	Pentapollenites pentagulus	Krutzsch, 1958	Elaeagnaceae?		Eleagnaeaceae? (Harrington et al., 2012)
1736	Tetracolporopollenites balinkaense	Kedves, 1978
1737	Tetracolporopollenites ellipsus	Kedves, 1965
1738	Tetracolporopollenites microellipsus	(Pflug, 1953) Thomson and Pflug, 1953	Sapotaceae		Sapotaceae (Yang et al., 2005; Utescher and Mosbrugger, 2010)
1739	Polycolporopollenites sp.	Kedves, 1965
1740	Reticulosporis sp.
1741	Nudopollis sp.
1742	Plicatopollis sp.		Juglandaceae
1743	Triatriopollenites intermedius	(Gladkova 1965) Kedves. 1974	Myricaceae		Myricaceae (Chateauneuf, 1980)
1744	Quercoidites pachydermus	Song and Gao (Cai et al., 1998)	Fagaceae
1745	Quercoidites tuberculatus	(Zaklinskaya, 1957) Song	Fagaceae
1746	Alnipollenites inflexces		Betulaceae
1747	Momipites angustitorquatus	(Simpson) Zheng (Cai et al., 1998)
1748	Lamiaceae		Lamiaceae	2388
1749	Plantaginaceae		Plantaginaceae
1750	Plumbaginaceae		Plumbaginaceae
1751	Sequoiapollenites palaeocenicus	Stanley, 1965	Cupressaceae		Sequoia sempervirens (Utescher and Mosbrugger, 2010)
1752	Baculatisporites crassiprimarius	(Krutzsch, 1967) Norris 1986	Osmundaceae	1481	Osmundaceae (Petrescu and Codrea, 2004)
1753	Cornaceae		Cornaceae	1030	Cornaceae (Utescher and Mosbrugger, 2010)
1754	Juglandaceae		Juglandaceae	16; 404	Juglandaceae (Utescher and Mosbrugger, 2010)
1755	Nyssaceae		Cornaceae		Nyssaceae (Utescher and Mosbrugger, 2010)
1756	Cyperaceae		Cyperaceae	413	Cyperaceae (Utescher and Mosbrugger, 2010)
1757	Echitricolpites microechinatus	Roche and Schuler, 1976
1758	Nagypollis globus	Kedves, 1962	Phyllanthaceae		Phyllanthus virgatus (Châteauneuf, 1980); MAT, Phyllanthus sp. (Utescher and Mosbrugger, 2010)
1759	Psilatricolpites convolvuloides
1760	Tricolporopollenites raskyi	Kedves, 1964	Apiaceae?		?Apiaceae (Châteauneuf, 1980)
1761	Restionaceae		Restionaceae	1456	Restionaceae (Châteauneuf, 1980; Utescher and Mosbrugger, 2010)
1762	Betulaceae		Betulaceae		Betulaceae
1763	Abiespollenites cedroides	(Thomson in Thomson and Pflug, 1953) Krutzsch, 1971	Pinaceae	Cedripites cedroides (Thomson and Pflug, 1953) Sun and Li, 1981	Cedrus sp/Abies sp. (Utescher and Mosbrugger, 2010
1764	Plicatopollis pulcher	Gruas-Cavagnetto, 1968	Juglandaceae
1765	Sparganiaceaepollenites polgonalis	Thiergart, 1937	Sparganiaceae		Sparganiaceae (Chateauneuf, 1980)
1766	Piceapollis tobolicus	(Panova, 1966) Krutzsch, 1971	Pinaceae		Picea sp. (Utescher and Mosbrugger, 2010)
1767	Triatriopollenites saxonis	(Krutzsch, 1967) Chateauneuf, 1980	Juglandaceae		Juglandaceae (Chateauneuf, 1980)
1768	Tricolporopollenites ventosus	(Potonie, 1931) Krutzsch and Vanhoorne, 1977	Cyrillaceae	Cyrillaceaepollenites ventosus	Cyrillaceae (Châteauneuf, 1980)
1769	Cyperaceaepollis scholitzensis	Krutzsch, 1970	Cyperaceae		Cyperaceae (Utescher and Mosbrugger, 2010)
1770	Ephedripites lusaticus	Krutzsch and Sontag in Krutzsch et al., 1963	Ephedraceae		Ephedra sp. (Utescher and Mosbrugger, 2010)
1771	Tricolporopollenites sterculiaceoides	Gruas-Cavagnetto, 1976	Malvaceae		Sterculia sp. (Châteauneuf, 1980); MAT (Utescher and Mosbrugger, 2010)
1772	Sparganiaceaepollenites magnoides	Krutzsch, 1970	Sparganiaceae		Sparganium (Utescher and Mosbrugger, 2010)
1773	Tricolporopollenites cerceauae	Gruas-Cavagnetto, 1976
1774	Tricolporopollenites chandlerae	Gruas-Cavagnetto, 1976	Euphorbiaceae or Fabaceae		Euphorbiaceae or Fabaceae (Chateauneuf, 1980)
1775	Tricolporopollenites pseudoexactus	Gruas-Cavagnetto, 1977	Myrsinaceae or Rhizophoraceae		Myrsinaceae or Rhizophoraceae (Chateauneuf, 1980)
1776	Retitricolpites verum	(Lubomirova, 1965) Chateauneuf, 1980	Hamamelidaceae		Hamamelidaceae (Chateauneuf, 1980)
1777	Monoporopollenites cuvillieri	Gruas-Cavagnetto, 1966	Sparganiaceae	=Sparganiaceaepollenites cuvillieri (Gruas-Cavagnetto, 1966) Roche, 1968	Sparganicaceae
1778	Caryapollenites triangulus	(Pflug, 1953) Krutzsch, 1961	Juglandaceae	487; Maybe Caryapollenites simplex?	Carya sp. (Utescher and Mosbrugger, 2010)
1779	Triporopollenites palaeobetuloides	Krutzsch and Vanhoorne, 1977	Betulaceae or Myricaceae	1574	Betulaceae or Myricaceae (Chateauneuf, 1980)
1780	Psilatricolporites cingulum	(Potonie, 1931) Roche and Schuler, 1976	Apiaceae or Fabaceae	546	Apiaceae or Fabaceae (Chateauneuf, 1980)
1781	Monosaccates sp.	(Chitaley, 1951) Potonie and Kremp, 1954
1782	Tricolporopollenites diversireticulatus	Roche, 1969
1783	Inaperturopollenites paleogenicus	Kedves, 1968	Cupressaceae or Lauraceae		Glyptostrobus? (Châteauneuf, 1980); Cinnamomum sp. (Muller, 1981)
1784	Graminidites subtiliglobosus	(Trevisan, 1967) Krutzsch, 1970	Poaceae		Gramineae
1785	Caryapollenites rugatus	Chateauneuf, 1980	Juglandaceae		Carya sp. (Utescher and Mosbrugger, 2010)
1786	Triatriopollenites pseudogranulatus	(Gladkova, 1965) Kedves, 1974	Myricaceae	472	Myricaceae (Chateauneuf, 1980)
1787	Polypodiaceoisporites potonei	Kedves, 1961	Pteridaceae	235	Pteridaceae (Jaramillo et al., 2010)
1788	Tricolporopollenites fraudulantus	(Potonie, 1931) Krutzsch and Vanhoorne, 1977
1789	Sparganiaceaepollenites sparganioides	(Meyer, 1956) Krutzsch, 1970	Sparganiaceae		Sparganiaceae (Chateauneuf, 1980)
1790	Tetracolporopollenites manifestus	Thomson and Pflug, 1953	Sapotaceae		Sapotaceae (Utescher and Mosbrugger, 2010)
1791	Psilastephanocolporites ovatus	Chateauneuf, 1980
1792	Retitricolporites germeraadi	Roche and Schuler, 1976	Euphorbiaceae		Euphorbiaceae (Chateauneuf, 1980)
1793	Tetracolporopollenites boureaui	Gruas-Cavagnetto, 1973	Sapotaceae		Sapotaceae (Châteauneuf, 1980)
1794	Orapollis sp.	Krutzsch, 1966	Alismataceae?
1795	Muerrigerisporis monstrans	Krutzsch, 1963	Selaginellaceae		Selaginalla sp. (Utescher and Mosbrugger, 2010)
1796	Leiotriletes triangulus	(Murriger and Pflug, 1952) Krutzsch, 1962			Filicopsida (Utescher and Mosbrugger, 2010)
1797	Abiespollenites absolutus	Thiergart, 1937 ex Potonie, 1958	Pinaceae		Abies sp. (Utescher and Mosbrugger, 2010)
1798	Emmapollis pseudoemmaensis	Krutzsch, 1970	Chloranthaceae		Chloranthaceae (Utescher and Mosbrugger, 2010)
1799	Tetracolporopollenites grambasti	Gruas-Cavagnetto, 1973	Rubiaceae? Or Rutaceae		Rubiaceae or Rutaceae (Chateauneuf, 1980)
1800	Nagypollis sp.	Kedves, 1962	Phyllanthaceae?
1801	Polyporopollenites delicatus	Chateauneuf, 1980	Ulmaceae		Ulmus sp. (Chateauneuf, 1980)
1802	Scabratricolpites circulus	Roche and Schuler, 1976	Fabaceae		Prosopis sp. (Châteauneuf, 1980; MAT (Utescher and Mosbrugger, 2010
1803	Tricolporopollenites abreviatus	Potonie, 1934	Fabaceae	1448	Fabaceae (Chateauneuf, 1980)
1804	Polypodiaceoisporites cyclocingulatus	Krutzsch, 1967	Pteridaceae		Pteridaceae (Chateauneuf, 1980)
1805	Intratriporopollenites pseudoinstructus	(Mai, 1961) Frederiksen, 1988	Malvaceae or Tiliaceae	531; 1277	Tilioidae (Utescher and Mosbrugger, 2010)
1806	Tetrapollis sp.
1807	Trilites transdanubicus	Kedves, 1974	Lygodiaceae	2616	Lygodiaceae (Chateauneuf, 1980)
1808	Monoleiotriletes gracilis	Krutzsch, 1959
1809	Bifacialisporites retirugulatus	Roche and Schuler, 1976			Fern
1810	Tetracolporopollenites megadolium	(Potonie, 1934) Potonie, 1951	Sapotaceae		Sapotaceae (Chateauneuf, 1980)
1811	Sequoiapollenites rugulus	Krutzsch, 1971	Cupressaceae
1812	Foveotriletes verrucatoides	Krutzsch, 1962
1813	Arecipites waitakiensis	(McIntyre, 1968) Kemp and Harris, 1977	Arecaceae	882; Monosulcites waitakiensis
1814	Clavatipollenites hughesii	(Couper, 1958) emend. Kemp, 1968	Chloranthaceae		Ascarina? (Kemp and Harris, 1977); MAT (Utescher and Mosbrugger, 2010)
1815	Echiperiporites rotundus	Kemp, 1977
1816	Graminidites media	Cookson, 1947	Poaceae
1817	Myrtaceidites oceanicus	Kemp, 1977	Myrtaceae
1818	Psilodiporites redundantis	Gonzalez - Guzman, 1967
1819	Rhoipites grandis	Kemp, 1977
1820	Rhoipites isoreticulatus	Kemp, 1977		0891
1821	Rhoipites microluminus	Kemp, 1977
1822	Schizocolpus marlinensis	Stover, 1973	Didymelaceae		Didymelaceae (Kemp and Harris, 1977)
1823	Simpsonipollis mulleri	(Kemp, 1974) Kemp and Harris, 1977	Anacardiaceae
1824	Tricolpites asperamarginis	McIntyre, 1968
1825	Appendicisporites crassicarinatus	Harris, 1977
1826	Peromonolites vellosus	Stover and Partridge, 1973	Blechnaceae		Blechnaceae (Macphail and Cantrill, 2006)
1827	Polypodiaceoisporites tumulatus	Stover and Partridge, 1973	Dicksoniaceae or Pteridaceae		Pteris cf. comans or Dicksonia sellowiana (Raine et al., 2011)
1828	Polypodiisporites histiopteroides	(Krutzsch, 1962) Nagy, 1973	Dennstaedtiaceae		Histiopteris (Macphail and Hill, 1994)
1829	Polypodiisporites rugufavus	(Krutzsch, 1967) Kemp and Harris, 1977		Verrucatosporites rugufavus
1830	Punctatisporites varigranulatus	Kemp, 1977
1831	Stoverisporites verrucolabrus	Kemp, 1977			Bryophyta (Raine et al., 2011)
1832	Banksieaeidites elongatus	Cookson, 1950 ex Potonie, 1960	Proteaceae		Banksia/Dryandra (Macphail and Stone, 2004)
1833	Malvacipollis spinyspora	(Martin 1973) Mildenhall & Pocknall 1989	Malvaceae or Picrodendraceae		Micrantheum/Selenothalmus sp. (Macphail and Stone, 2004)
1834	Cunoniaceae		Cunoniaceae		Cunoniaceae; MAT (Utescher and Mosbrugger, 2010)
1835	Cyatheacidites annulatus	Cookson, 1947	Lophosoriaceae		Lophosoria quadripinnata (Hill and Macphail, 1983)
1836	Cyathidites porospora	Martin, 1973	Cyatheaceae
1837	Dicolpate sp.
1838	Gephyrapollenites calathus	Stover and Partridge, 1973	Winteraceae	2422	Tasmannia, Drimys, Pseudowintera; MAT for Drimys (Utescher and Mosbrugger, 2010)
1839	Matonisporites ornamentalis	(Cookson, 1947) Stover and Partridge, 1973	Dicksoniaceae		Dicksoniaceae (Raine et al., 2011);
1840	Nothofagidites longispinosus	(Couper, 1960) Pocknall in Dettmann et al. 1990	Nothofagaceae		Nothofagus subg. Brassospora (NZ fossil spore catalogue)
1841	Pancolpate sp.
1842	Podosporites erugatus	Mildenhall, 1978	Podocarpaceae		Pherosphaera hookeriana (Hill and Macphail, 1983); MAT for Podocarpaceae (Utescher and Mosbrugger, 2010)
1843	Schizophacus parvus	(Cookson and Dettmann, 1959) Pierce 1976		2604	Algae
1844	Tricolpites simatus	Stover and Partridge, 1973	Loranthaceae		Loranthaceae (Macphail et al., 2012)
1845	Tricolporites retequetrus	Stover and Partridge, 1973		Dryadopollis retequetrus (Partridge in Stover & Part. 1973) Pocknall & Mild. 1984
1846	Camarozonosporites ohaiensis	(Couper, 1953) Dettmann and Playford, 1968	Lycopodiaceae		Lycopsida
1847	Peromonolites sp.
1848	Regulatisporites micraulaxus	Partridge in Stover & Partridge, 1973
1849	Microcachrydites brevisaccatus	Couper, 1960	Podocarpaceae	=Podosporites brevisaccatus?	Microcachrys sp.
1850	Phyllocladidites reticulosaccatus	Harris, 1965	Podocarpaceae
1851	Phyllocladidites verrucosus	Stover and Evans, 1973	Podocarpaceae
1852	Podocarpidites exiguus	Harris, 1965	Podocarpaceae
1853	Podocarpidites microreticuloidatus	Cookson, 1947	Podocarpaceae
1854	Arecipites minutisscabratus	(McIntyre, 1968) Milne, 1988	Arecaceae
1855	Beaupreaidites sp.		Proteaceae
1856	Cranwellipollis tortuosus	(Harris, 1965) Martin and Harris, 1974	Proteaceae?		Proteaceae? (Graham 2012)
1857	Cupuliferoidaepollenites parvulus	(Groot and Penny, 1960) Dettmann, 1973		951; 1332; Tricolpopollenites parvulus; Psilatricolpites parvulus (Groot and Penny) Norris
1858	Dicotetradites meridianus	(Harris, 1965) Crosbie and Clowes, 1980
1859	Equisetosporites sp.
1860	Luminidites phormoides	(Stover & Partridge 1982) Pocknall & Mildenhall 1984	Asparagaceae or Xanthorrhoeaceae	965	Phormium (Raine et al., 2011; Macphail and Stone, 2004) Pasithea (Macphail and Cantrill, 2006)
1861	Nyssapollenites squamosus	Dettmann, 1973	Cornaceae
1862	Propylipollis biporus	Dudgeon, 1983	Proteaceae		Proteaceae (Carpenter et al., 2012)
1863	Propylipollis concretus	(Harris, 1965) Martin and Harris, 1974	Proteaceae		Gevuina avellana (Hebel and Torres, 2009)
1864	Propylipollis robustus	Dudgeon, 1983
1865	Propylipollis vagexinus	Dudgeon, 1983
1866	Proteacidites alveolatus	Stover in Stover & Partridge 1973	Proteaceae		Proteaceae (Raine et al., 2011)
1867	Proteacidites differentipolus	Dudgeon, 1983	Proteaceae		Proteaceae (Carpenter et al., 2012)
1868	Proteacidites simplex	Dudgeon, 1983	Proteaceae
1869	Proteacidites sinulatus	Dudgeon, 1983	Proteaceae
1870	Quintinia sp.		Paracryphiaceae		Ouintinia sp. (Macphail and Stone, 2004)
1871	Rhoipites microreticulatus	(Harris, 1965) Wood, 1986	Anacardiaceae	?2161	Anacardiaceae (Harrington et al., 2012)
1872	Tricolporites prolata	Cookson, 1947
1873	Herkosporites elliottii	Stover, 1973	Lycopodiaceae		Lycopodium deuterodensum (Raine et al., 2011)
1874	Cranwellia sp.
1875	Micrantheum sp.	Truswell and Marchant, 1986	Picrodendraceae
1876	Gyrostemonaceae		Gyrostemonaceae		Gyrostemonaceae
1877	Polycolpites oblatus	Martin, 1973
1878	Pinuspollenites strobipites	(Wodehouse, 1933) Sun and Li, 1981	Pinaceae
1879	Cedripites eocenicus	Wodehouse, 1933	Pinaceae
1880	Ilexpollenites membranous	Sun et al., 1980	Aquifoliaceae
1881	Salixipollenites hians	(Elsik, 1968) Sun and Li, 1981 (Jiang and Yang, 2000)	Salicaceae	?= 2090
1882	Tricolpites tenuicolpus	Sun et al., 1980
1883	Tricolporopollenites minutus	He and Sun, 1977	Sonneratiaceae		Sonneratia sp. (Ramanujam et al., 1991)
1884	Arecipites crassireticulatus	Salard-Cheboldaeff, 1995 in Salard-Cheboldaeff et al., 1995	Arecaceae		Palm (Salard-Cheboldaeff et al., 1995); MAT (Utescher and Mosbrugger, 2010)
1885	Baculamonocolpites giganteus	Salard-Chedoldaeff, 1995 in Salard-Cheboldaeff et al., 1995	Nymphaeaceae		Nymphaeaceae (Salard-Cheboldaeff et al., 1995)
1886	Balanites sp.		Zygophyllaceae		Balanites sp.
1887	Chrozophora sp.		Euphorbiaceae		Chrozophora sp. (Salard-Cheboldaeff et al., 1995); MAT for Euphorbiaceae (Utescher and Mosbrugger, 2010)
1888	Encephalartos sp.		Zamiaceae		Encephalartos sp. (Salard-Cheboldaeff et al., 1995); MAT for Cycadaceae (Utescher and Mosbrugger, 2010)
1889	Grimsdalea polygonalis	Jan du Chene in Jan du Chene et al., 1978	Arecaceae		Palm (Salard-Cheboldaeff et al., 1995); MAT (Utescher and Mosbrugger, 2010)
1890	Hydrostachyaceae		Hydrostachyaceae		Hydrostachyaceae (Salard-Cheboldaeff et al., 1995)
1891	Lentibulariaceae		Lentibulariaceae		Lentibulariaceae
1892	Monoporites sp.		Poaceae		Gramineae (Salard-Cheboldaeff et al., 1995)
1893	Myriophyllum sp.		Haloragaceae		Myriophyllum sp. (Salard-Cheboldaeff et al., 1995)
1894	Olacaceae		Olacaceae		Olacaceae (Salard-Cheboldaeff et al., 1995); MAT (Utescher and Mosbrugger, 2010)
1895	Pachydermites sp.		Clusiaceae		Symphonia sp. (Salard-Cheboldaeff et al., 1995)
1896	Peregrinipollis nigericus	Clarke, 1966	Fabaceae		Brachystegia sp. (Salard-Cheboldaeff et al., 1995); MAT (Utescher and Mosbrugger, 2010)
1897	Periretisyncolpites giganteus	Muller et al. 1987	Schisandraceae		Illiciaceae (Schisandraceae) (Salard-Cheboldaeff et al., 1995)
1898	Proxapertites sp.
1899	Pterodiscus sp.		Pedaliaceae		Pterodiscus sp. (Salard-Cheboldaeff et al., 1995)
1900	Racemonocolpites heteropilatus	Salard-Cheboldaeff, 1995	Iridaceae		Gynandiris sp. (Salard-Cheboldaeff et al., 1995)
1901	Striatoechiperiporites nigericus	Thanikaimoni et al. 1984	Euphorbiaceae?		Euphorbiaceae? (Salard-Cheboldaeff et al., 1995); MAT (Utescher and Mosbrugger, 2010)
1902	Acacia laeta		Fabaceae		Acacia laeta (El-Sabrouty, 1998); MAT (Utescher and Mosbrugger, 2010)
1903	Albizia adianthifolia	(Schumach.) W.Wight	Fabaceae	Albizia intermedia	Albizia intermedia (Salard-Cheboldaeff et al., 1995); MAT (Utescher and Mosbrugger, 2010)
1904	Alchornea sp.		Euphorbiaceae		Alchornea sp. (Salard-Cheboldaeff et al., 1995); MAT for Euphorbiaceae (Utescher and Mosbrugger, 2010)
1905	Bombax costatum		Bombacaceae		Bombax sp. (Salard-Cheboldaeff et al., 1995); MAT (Utescher and Mosbrugger, 2010)
1906	Crudia sp.		Fabaceae		Crudia sp. (El-Sabrouty, 1998; Utescher and Mosbrugger, 2010)
1907	Caesalpinia sp.		Caesalpiniaceae	924	Caesalpinia sp. (Salard-Cheboldaeff et al., 1995; Utescher and Mosbrugger, 2010)
1908	Bauhinia sp.		Fabaceae		Bauhinia sp. (El-Sabrouty, 1998)
1909	Desplatsia sp.		Malvaceae		Desplatsia sp. (El-Sabrouty, 1998); MAT for Malvaceae (Utescher and Mosbrugger, 2010)
1910	Euphorbia aegyptiaca	Boiss.	Euphorbiaceae	Euphorbia forsskali	Euphorbia forsskali (Syn.); MAT for Euphorbiaceae (Utescher and Mosbrugger, 2010)
1911	Grewia moltis		Malvaceae		Grewia moltis (El-Sabrouty, 1998); MAT (Utescher and Mosbrugger, 2010)
1912	Hibiscus sabdariffa		Malvaceae		Hibiscus sabdariffa (El-Sabrouty, 1998); MAT for Malvaceae (Utescher and Mosbrugger, 2010)
1913	Ceiba pentandra	(L.) Gaertn.	Bombacaceae		Ceiba pentandra (El-Sabrouty, 1998); Bombacaceae (Utescher and Mosbrugger, 2010)
1914	Morelia senegalensis		Rubiaceae		Morelia senegalensis (El-Sabrouty, 1998)
1915	Protea gaguedi		Proteaceae		Protea gaguedi (El-Sabrouty, 1998); MAT for Proteaceae (Utescher and Mosbrugger, 2010)
1916	Symphonia globuliferae		Clusiaceae		Symphonia globuliferae (El-Sabrouty, 1998)
1917	Deltoidospora africana	Sah, 1967	Lindsaeaceae		Lyndsaea (Sah, 1967)
1918	Osmundacidites ciliatus	Sah, 1967	Osmundaceae
1919	Bombacacidites nacimientoensis	(Anderson 1960) Elsik 1968	Bombacaceae		Bombacaceae (Utescher and Mosbrugger, 2010)
1920	Brevitricolporites guinetii	Salard-Cheboldaeff, 1978	Fabaceae		Pentaclethra sp. (Bankole, 2010)
1921	Cinctiporipollis mulleri	Salard-Cheboldaeff, 1975
1922	Echiperiporites sp.
1923	Foveotricolpites gonzalezii	Salard-Cheboldaeff, 1978	Fabaceae		Mimosaceae (Salard-Cheboldaeff, 1978)
1924	Graminidites annulatus	(Van der Hammen, 1954) Potonié 1960	Poaceae	608
1925	Pachydermites diederixi	Germeraad et al., 1968	Clusiaceae		Guttiderae (Bankole, 2010)
1926	Praedapollis flexibilis	Legoux 1978
1927	Praedapollis protrudentiporatus	Legoux 1978
1928	Retibrevitricolporites obodoensis	Legoux 1978
1929	Retimonocolpites irregularis	Salard-Cheboldaeff, 1978
1930	Striatopollis variabilis	Takahashi and Jux 1989	Fabaceae
1931	Triorites festatus	(Takahashi, 1961) Muller 1968	Betulaceae		Betulaceae (Takahashi, 1991)
1932	Cyathidites congoensis	Sah, 1967	Cyatheaceae or Dicksoniaceae		Cyatheaceae or Dicksoniaceae (Bankole, 2010)
1933	Magnastriatites howardii	Germeraad et al., 1968	Pteridaceae
1934	Polypodiaceoisporites congoensis	Sah, 1967	Dennstaedtiaceae		Dennstaedtiaceae (Sah, 1967)
1935	Mauritiidites crassiexinus	Jan du Chene in Jan du Chene et al., 1978	Arecaceae		Lepidocaryoid palm (Utescher and Mosbrugger, 2010)
1936	Praedapollis africanus	Boltenhagen and Salard, 1973	Fabaceae		Arapatiella (Pan, 2007)
1937	Retibrevitricolpites ibadanensis
1938	Monosulcites perspinosus	Couper, 1953	Arecaceae		Palmae (Utescher and Mosbrugger, 2010)
1939	Doualaidites laevigatus	Jan du Chene in Jan du Chene et al., 1978
1940	Retimonocolpites asabaensis	Jan du Chene in Jan du Chene et al., 1978	Arecaceae		Arecoideae sp. (Utescher and Mosbrugger, 2010)
1941	Retimonocolpites obaensis	Jan du Chene in Jan du Chene et al., 1978	Arecaceae		Palmae (Utescher and Mosbrugger, 2010)
1942	Echimonocolpites major	Jan du Chene in Jan du Chene et al., 1978	Myristicaceae		Pycnanthus angolensis (Utescher and Mosbrugger, 2010)
1943	Psilatricolpites okeziei	Jan du Chene in Jan du Chene et al., 1978
1944	Periretitricolpites anambraensis	Jan du Chene in Jan du Chene et al., 1978	Caesalpiniaceae		Caesalpiniaceae (Rao et al., 2012)
1945	Retitricolpites bendeensis	Jan du Chene in Jan du Chene et al., 1978	Bombacaceae		Bombacaceae (Jan du Chene et al., 1978; Utescher and Mosbrugger, 2010)
1946	Gemmatricolporites pilatus	Jan du Chene in Jan du Chene et al., 1978
1947	Margocolporites foveolatus	Jan du Chene in Jan du Chene et al., 1978	Caesalpiniaceae		Caesalpinia sp. (Utescher and Mosbrugger, 2010)
1948	Margocolporites umuahiaensis	Jan du Chene in Jan du Chene et al., 1978	Caesalpiniaceae		Caesalpinia sp. (Utescher and Mosbrugger, 2010)
1949	Psilatricolporites annuliporus	Jan du Chene in Jan du Chene et al., 1978
1950	Psilatricolporites benueensis	Jan du Chene in Jan du Chene et al., 1978
1951	Psilatricolporites calabarensis	Jan du Chene in Jan du Chene et al., 1978
1952	Psilatricolporites igboensis	Jan du Chene in Jan du Chene et al., 1978
1953	Psilatricolporites ifeensis	Jan du Chene in Jan du Chene et al., 1978
1954	Psilatricolporites kigwiensis	Jan du Chene in Jan du Chene et al., 1978
1955	Psilatricolporites magnoporatus	Jan du Chene in Jan du Chene et al., 1978	Fabaceae?		Fabaceae? (Jaramillo et al., 2010)
1956	Psilatricolporites onitshaensis	Jan du Chene in Jan du Chene et al., 1978
1957	Psilatricolporites pseudostriatus	Jan du Chene in Jan du Chene et al., 1978
1958	Retitricolporites abakensis	Jan du Chene in Jan du Chene et al., 1978	Nyctaginaceae or Turneraceae		Turneraceae (Passifloraceae) or Nyctaginaceae (Jan du Chene et al., 1978); MAT for Nyctaginaceae (Utescher and Mosbrugger, 2010)
1959	Retitricolporites crassireticulus	Jan du Chene in Jan du Chene et al., 1978	Nyctaginaceae or Turneraceae		Turneraceae (Passifloraceae) or Nyctaginaceae (Jan du Chene et al., 1978); MAT for Nyctaginaceae (Utescher and Mosbrugger, 2010)
1960	Retitricolporites ituensis	Jan du Chene in Jan du Chene et al., 1978			Turneraceae (Passifloraceae) or Nyctaginaceae (Jan du Chene et al., 1978); MAT for Nyctaginaceae (Utescher and Mosbrugger, 2010)
1961	Retitricolporites pseudosphaericus	Jan du Chene in Jan du Chene et al., 1978	Nyctaginaceae or Turneraceae		Turneraceae (Passifloraceae) or Nyctaginaceae (Jan du Chene et al., 1978); MAT for Nyctaginaceae (Utescher and Mosbrugger, 2010)
1962	Striatricolporites undulatus	Jan du Chene in Jan du Chene et al., 1978	Fabaceae		Isoberlinia sp. (Utescher and Mosbrugger, 2010)
1963	Gemmastephanocolporites brevicolpites	Jan du Chene in Jan du Chene et al., 1978
1964	Psilastephanocolporites boureaui	Salard-Cheboldaeff, 1975; Jan du Chene, 1978	Clusiaceae		Pentadesma butyracea (Jan du Chene et al., 1978)
1965	Psilastephanocolporites malacanthoides	Jan du Chene in Jan du Chene et al., 1978	Sapotaceae		Malacantha alnifolia (Jan du Chene et al., 1978); MAT for Sapotaceae (Utescher and Mosbrugger, 2010)
1966	Psilodiporites nnewiensis	Jan du Chene in Jan du Chene et al., 1978	Proteaceae		Banksia or Dictyostega or Alyxia (Jan du Chene et al., 1978); MAT for Banksia + Apocynaceae (Utescher and Mosbrugger, 2010)
1967	Bacutriporites orluensis	Jan du Chene in Jan du Chene et al., 1978	Bombacaceae		Bombacaceae (Jan du Chene et al., 1978; Utescher and Mosbrugger, 2010)
1968	Proteacidites otamiriensis	Jan du Chene in Jan du Chene et al., 1978	Proteaceae
1969	Psilatriporites owerriensis	Jan du Chene in Jan du Chene et al., 1978			Proteaceae maybe subfamily Persoonioideae (Jan du Chene et al., 1978); MAT for Proteaceae (Utescher and Mosbrugger, 2010)
1970	Psilatriporites rotundus	Jan du Chene in Jan du Chene et al., 1978
1971	Scabratriporites ibadanensis	Jan du Chene in Jan du Chene et al., 1978
1972	Verrutriporites ogwashiensis	Jan du Chene in Jan du Chene et al., 1978
1973	Periporopollenites agborensis	Jan du Chene in Jan du Chene et al., 1978	Amaranthaceae-Chenopodiaceae		Chenopodiaceae or Amaranthaceae; MAT (Utescher and Mosbrugger, 2010)
1974	Periporopollenites reticulatus	Jan du Chene in Jan du Chene et al., 1978
1975	Cicatricosisporites grandiosus	Kedves and Sole de Porta, 1963	Anemiaceae	1064	Anemiaceae (Kedves, 1986)
1976	Cicatricosisporites cirae	Kedves and Sole de Porta, 1963	Anemiaceae		Anemiaceae (Kedves, 1986)
1977	Zlivisporis major	Pacltova and Simoncsics, 1970	Lycopodiaceae?
1978	Bacutricolpites potiskumensis	Jan du chene and Adegoke in Adegoke et al., 1978
1979	Graminidites laevigatus	Krutzsch, 1970	Poaceae
1980	Graminidites neogenicus	Krutzsch, 1970	Poaceae
1981	Graminidites schoellichauensis	Krutzsch, 1970	Poaceae
1982	Rugulitriporites minor	Kedves, 1982
1983	Basopollis krutzschi	Kedves, 1974
1984	Transdanubiaepollenites magnus	Kedves and Pardutz, 1973	Nyctaginaceae		Nyctaginaceae (Kedves, 1986); MAT (Utescher and Mosbrugger, 2010)
1985	Gizaepollenites eocenicus	Kedves, 1986	Olacaceae		Olacaceae (Kedves, 1986)
1986	Cambonaepollenites reticulatus	Kedves, 1986
1987	Trilatiporites erdtmanmi	Ramanujam, 1966
1988	Gemmapolyporites aegypticus	Kedves, 1986
1989	Leiotriletes pseudodorogensis	Kedves, 1965		1161	Lygodium sp. (Utescher and Mosbrugger, 2010)
1990	Trilites menatensis	Kedves, 1982
1991	Segmentizonosporites palaeogenicus	Kedves and Rak., 1965
1992	Inaperturopollenites vietnamiensis	Kedves, 1984
1993	Cycadopites minor	(Kedves, 1961) Kedves, 1968	Cycadaceae		Cycadaceae (Utescher and Mosbrugger, 2010)
1994	Retitricolpites nortoni	Kedves, 1982	Rousseaceae		Roussea patagonica (Utescher and Mosbrugger, 2010)
1995	Roussea patagonica	Archangelsky, 1973	Adoxaceae		Adoxaceae (Quattrocchio et al., 2012)
1996	Psilatricolpites simplex	Gonzalez-Guzman, 1967
1997	Retitricolporites pflugi	Kedves, 1978	Fabaceae		Leguminosae (Utescher and Mosbrugger, 2010)
1998	Retitricolporites chubutensis	Archangelsky, 1973	Malvaceae		Grewia sp. (Utescher and Mosbrugger, 2010)
1999	Retitricolporites marcodurensis	(Thomson and Pflug, 1953) Roche and Schuler, 1976	Araliaceae or Vitaceae	781	Cissus or Schefflera (Chateauneuf, 1980)
2000	Psilatricolporites eislebenensis	(Krutzsch, 1961) Roche and Schuler, 1976
2001	Psilatricolporites laevigatoides	Kedves, 1978
2002	Thomsonipollis expolita	Tschudy, 1975
2003	Triorites fragilis	Couper, 1953	Proteaceae?		Proteaceae? (Wanntorp et al., 2011)
2004	Subtriporopollenites sympathicus	(Botscharnikova in Pokrovskaja and Stelmak 1960) Kedves, 1970	Juglandaceae		Juglandaceae (Kedves, 1986)
2005	Thymelipollis retisculpturius	Krutzsch, 1966	Thymelaeaceae		Thymelaeaceae (Kedves, 1986); MAT (Utescher and Mosbrugger, 2010)
2006	Krutzschiperipollis lobreauae	Kedves, 1986
[truncated: 656 more rows]

## Sheet: References
Abuzyarova, P.I., 1956. Spore-pollen complex from Eocene deposits in Turkmenistan (Badkhyz). Botanical Journal 41, 1339-1345.
Adegoke, O.S., Jan du Chene, R.E., Agumanu, A.E., Ajayi, P.O., 1978. Palynology and age of the Kerri-Kerri Formation, Nigeria. Revista Espanola de Micropaleontologia 10, 267-283.
Akgün, F., Akay, E., Erdoğan, B., 2002. Tertiary terrestrial to shallow marine deposition in Central Anatolia: A palynological approach. Turkish Journal of Earth Sciences 11, 127-160.
Akgün, F., Akkiraz, M.S., Ucbas, S.D., Bozcu, M., Yesilyurt, S.K., Bozcu, A., 2012. Oligocene Vegetation and Climate Characteristics in North-west Turkey: Data from the South-western Part of the Thrace Basin. Turkish Journal of Earth Sciences 21, 1-29.
Akhmetiev, M.A., Zaporozhets, N.I., 1992. Oligocene climates of the East Crimea-Caucasus region and Kazakhstan. Proceedings of the Russian Academy of Sciences: Geological Series 3, 5-23.
Akhmetiev, M.A., Zaporozhets, N.I., 1993. Paleocenophytic to Neocenophytic transition: a manifestation of global change in the ecosystem at the Eocene-Oligocene boundary. Stratigraphy and Geological Correlation 1, 85-92.
Akkiraz, M.S., Akgün, F., 2005. Palynology and age of the Early Oligocene units in Çardak–Tokça Basin, Southwest Anatolia: Paleoecological implications. Geobios 38, 283-299.
Alexandrova, A.N., Brattseva, G.M., Kul'kova, I.A., 1985. The middle Siberia's palinofloras at the Eocene - Oligocene boundary. Geological Series 11, 64-75.
Alley, N.F., Beecroft, A., 1993. Foraminiferal and palynological evidence from the Pidinga Formation and its bearing on Eocene sea level events and palaeochannel acitivity, eastern Eucla Basin, South Australia. Association of Australasian Palaeontologists Memoir 15, 375-393.
Anderson, R. Y., 1960. Cretaceous-Tertiary palynology, eastern side of the San Juan basin, New Mexico: New Mexico Bur. Mines and Mineral Resources Mem. 6, 58 p.
Archangelsky, S., 1969. Estudio del paleomicroplancton de la Formacion Rio Turbio (Eoceno), Provincia de Santa Cruz. Ameghiniana 6, 181-218.
Archangelsky, S., 1972. Esporas de la Formacion Rio Turbio (Eoceno), Provincia de Santa Cruz. Revista del Museo de la Plata 6, 65-100.
Archangelsky, S. & Romero, E.J. 1974. Polen de gimnospermas (coníferas) del Cretácico Superior y Paleoceno de Patagonia. Ameghiniana, 11:217-236.
Archangelsky, S., Zamaloa, M.D.C., 2003. Primeros resultados palinológicos del Paleógeno del sector oriental de la Sierra La Colonia, provincia del Chubut, Argentina. Revista del Museo Argentino de Ciencias Naturales 5, 119-123.
Aristeguieta, L., 1973. Familias y generous de los arboles de Venezuela. Ediciones Especiales Instituto Botanico, Caracas, 845pp.
Arkhipov, S.A., Volkova, V.S., Zolnikov, I.D., Zykina, V.S., Krukover, A.A., Kul'kova, L.A., 2005. West Siberia. Geological Society of America Special Paper 382, 67-88.
Askin, R.A., Raine, J.I., 2000. Oligocene and Early Miocene Terrestrial Palynology of the Cape Roberts Drillhole CRP-2/2A, Victoria Land Basin, Antarctica. Terra Antarctica 7, 493-501.
Atta-Peters, D., Salami, M.B., 2004. Late Cretaceous to Early Tertiary pollen grains from offshore Tano Basin, southwestern Ghana. Revista Española de Micropaleontología 36, 451-465.
Ayala-Nieto, M.L., 1998. New record of Aglaoreidia (Erdtman, 1960) Fowler, 1971 in Mexico. Abstracts 31st Annual AASP Meeting, October 27-31, 1998 Ensenada, Baja, California, Mexico.
Baillie, P.W., 1987. Sub-basalt Drilling Project 2. Completion Report 1987/40, 1-16.
Baksi, S.K., 1962. Palynological investigation of Simsang River Tertiaries, South Shillong Front, Assam. Bulletin of the Geological, Mining and Metallurgical Society of India 26, 1-22.
Baksi, S.K., Deb, U., 1980. Palynostratigraphic zonation of the Upper Cretaceous - Paleogene sequence of Bengal Bay. Geophytology 10, 199-224.
Baksi, S.K., Venkatachala, B.S., 1970. Meyeripollis a new genus from the Tertiary sediments of Assam. J. Geol. Soc. India 11, 81-83.
Baldoni, M.A., 1987. Estudios palinologicos de la zona de Collon Cura, provincial del Neuquen, sobre elemnetos del Terciario inferior y redepositados de Cretacico inferior. Revista Espanola de Micropaleontologia 19, 367-411.
Balme, B.E., 1957. Spores and pollen grains from the Mesozoic of Western Australia. Commonwealth Scientific and Industrial Research Organisation, Australia, Coal Research Section T.C. 25, 48 pp.
Balme, B.E., Churchill, D.M., 1959. Tertiary sediments at Coolgardie, Western Australia. Journal of the Royal Society of Western Australia 42, 37-43.
Bankole, S.I., 2010. Palynology and stratigraphy of three deep wells in the Neogene Agbada Formation, Niger Delta, Nigeria. Implications for petroleum exploration and paleoecology. von der Fakultät VI- Planen/ Bauen/ Umwelt. Technischen Universität Berlin, Berlin, p. 135.
Barreda, V.D., 1992. Muricingulisporis chenquensis, una nueva especie de espora de Pteridophyta del erciario de Patagonia, Argentina. Ameghiniana 29, 347–352.
Barreda, V.D., Cuneo, N.R., Wilf, P., Currano, E.D., Scasso, R.A., Brinkhuis, H., 2012. Cretaceous/Paleogene Floral Turnover in Patagonia: Drop in Diversity, Low Extinction, and a Classopollis Spike. PLoS ONE 7, e52455.
Barron, A.P., 2015. Palynological Interpretations of Deep Sea Drilling Projects Cores in the Gulf of Mexico and Bahamian Platform. Missouri University of Science and Technology, p. 72.
Baskakova, L.A., 1990. Coal-bearing deposits of the Orekhovka Depression in Primor'e: Lithology and palynologic age. Pacific Geology 3, 54-61.
Bebout, J.W., 1980. Observed Stratigraphic Distribution of Spores, Pollen, and Incertae Sedis Palynomorphs in the Tertiary Section of the COST No. B-2 Well, Baltimore Canyon, Atlantic Outer Continental Shelf. Palynology 4, 181-196.
Belsky, C.Y., Boltenhagen, E., Potonie, R., 1965. Sporae dispersae der Oberen Kreide von Gabun, Aquatoriales Afrika. Palaontologische Zeitschrift 39, 72-83.
Benbow, M.C., Lindsay, J.M., Harris, W.K., Cooper, B.J., 1982. Latest Eocene marine incursion, northeast margin of the Eucla Basin. Quarterly Geological Notes 81, 2-9.
Bento dos Santos, D., Garcia, M.J., Saad, A.R., Bistrichi, C.A., 2010. Palinoestratigrafia da Formação Itaquaquecetuba, Bacia de São Paulo, Brasil. Revista Brasileira de Paleontologia 13, 205-220.
Birkenmajer, K., Gedl, P., Worobiec, E., 2010. Dinoflagellate cyst and spore−pollen spectra from the Lower Oligocene Krabbedalen Formation at Kap Brewster, East Greenland. Polish Polar Research 31, 103-140.
Biswas B., 1962. Stratigraphy of the Mahadeo, Langpar, Cherra and Tura formations, Assam, India. Q. Jl. geol. Min. metall. Soc. India 25, 1-48.
Blumenstengel, H., Krutzsch, W., Volland, L., Knoth, W., Knuth, G., 1996. Revised stratigraphy of tertiary deposits in the southern part of Sachsen-Anhalt Part 1: Halle-Merseberg area. Hallesches Jahrbuch für Geowissenschaften Supplement 1, 1-101.
Boitsova, E.P., 1972. Paleogene miospores and Stratigraphy of the eastern part of the Western Kazakhstan. Doctoral thesis. All-Union Geological Researching Institute, Leningrad, 235 pp. (in Russian).
Bolkhovitina, N. A., 1953, Sporovo-pyltsevoya kharakteristika melovykh otlozhenii tsentral'nykh oblastei SSSR [Sporepollen characteristics of Cretaceous deposits of the central provinces of the USSR]: Akad. Nauk SSSR Geol. Inst. Trudy, v. 145, Geol. ser. no. 61, 184 p.
Bolkhovitina, N. A., 1956, Atlas spor i ply'tsy ie iurskikh i nizhnemelovykh otlozhenii Viliuiskoi vpadiny [Atlas of spores and pollen from Jurassic and lower Cretaeeous deposits of Vilyui basin]: Akad. Nauk SSSR Geol. Inst. Trudy, no. 2, p. 1-132.
Bolkhovitina, N.A., 1959. Spore-pollen complexes of the Mesozoic deposits in the Vilioui Depression and their stratigraphical significance. Trudy Geologicheskogo Instituta. Akademiya nauk SSSR 24, 185 pp [in Russian].
Bolkhovitina, N.A., 1961. Fossil and recent spores in the Schizaeaceae. Tr. Inst. Geol., Akad. Nauk S.S.S.R. 40, p. 1-176. (in Russian).
Bolkhovitina, N.A., 1966. The fossil spores of the ferns of the family Gleicheniaceae (taxonomy and distribution). Pp. 65-75 in: "Palinologiya i stratigrafiya chetvertichnykh otlozhenii basseinov rek obi i eniseya". 2nd International Conference on Palynology, Utrecht, 1966. Moskva, nauka, 1966 [in Russian].
Boltenhagen, E., 1967. Spores et pollen du Cretace Superieur Gabon. Pollen et Spores 9, 335-355.
Boltenhagen, E., Salard, M., 1973. Praedapollis africanus, genre nouveau de pollen tertiaire du Cameroun. In: Morphology and Systematics of Fossil Pollen and Spores. Proc. IIIth Int. Palynol. Conf. Publ. Off. Nauka, Moscou, pp. 24--27.
Boulter, M.C., 1986. Pollen and spore events from the marine Tertiary of North Europe. Journal of Micropalaeontology 5, 75-84.
Bratseva, G.M., 1983. Spores and pollen from Cenozoic sediments of the Falkland Plateau, Site 511, Deep Sea Drilling Project Leg 711. Initial reports of the Deep Sea Drilling Project 71, 907-932.
Bratseva, G.M., Zyryanov, E.V., 1991. Floral characteristics of Snatolian and Kovachian horizons: Palynology. In: Deviatkin, E.V. (Ed.), The Eocene of Western Kamchatka. Academy of Sciences of the USSR, Moscow, pp. 63-69.
Brenner, G.J., 1963. The spores and pollen of the Potomac Group of Maryland. Maryland Department of Geology, Mines and Water Resources bulletin 27, 215 pp.
Brenner, G.J., 1968. Middle Cretaceous spores and pollen from northeastern Peru. Pollen et Spores 10, 341-383.
Bujak, J.P., 2009. Palynological biostratigraphy of the North Aleutian Shelf COST No. 1 Well. Bujak Research International.
Burden, E.T., Hills, L.V., 1989. Illustrated key to genera of Lower Cretaceous terrestrial palynomorphs (excluding megaspores) of western Canada. American Association of Stratigraphic Palynologists contribution series number 21, 145 pp.
Burger, D., 1966. Palynology of uppermost Jurassic and lowermost Cretaceous strata in the eastern Netherlands. Leidse geologische mededelingen 35, 209-276.
Cai, Z.G., Zheng, G.G., Cui, Z.T., Yang, S.Z., Tang, S.C., Liu, D.F., Yang, X.C., Li, H.R., Tao, M.H., Li, H.N., 1998. Tertiary Stratigraphy and Micropalaeontology of the Central Hebei Petroliferous Area. Science Press, Beijing. Pp 547.
Cape Roberts Science Team, 1999. Palaeontology. Terra Antarctica 6, 107-144.
Carpenter, R.J., Jordan, G.J., Macphail, M.K., Hill, R.S., 2012. Near-tropical Early Eocene terrestrial temperatures at the Australo-Antarctic margin, western Tasmania. Geology 40, 267-270.
Černjavska, S., Palamarev, E., Petkova, A., 1988. Micropaleobotanical and macropaleobotanical characteristics of the Paleogene sediments in Hvojna Basin (Central Rhodopes). Palaeontology, Stratigraphy and Lithology 26, 26-36.
Charollais, J., Jan du Chene, R., Lombard, A., van Stuijvenberg, J., 1975. Contribution a l'etude des flysche des environs de Bonneville (Haute-Savoie, France). Geologie Alpine 51, 25-34.
Châteauneuf, J.J., 1980. Palynostratigraphie et Paleoclimatologie de l'Eocene superieur et de l'Oligocene du bassin de Paris. l'Universite Pierre et Marie Curie, Paris, p. 360.
Châteauneuf, J.-J., Nury, D., 1995. La flore de l'Oligocene de Provence meridionale: Implications stratigraphiques, environmentales et climatiques. Géologie de la France 2, 43-55.
Chitaley, S.D., 1951. Fossil microflora from the Mohgaon Kalan Beds of the Madhya Pradesh, India. Proceedings of the National Institute of Sciences of India 17, 373-382.
Chlonova, A.F., 1961. Spores and pollen of the upper half of the Upper Cretaceous sediments of the eastern part of the West-Siberian Depression. Trudy Instituta Geologii i Geofisiki Sibirskoe otdelenie, Akademyia nauk SSSR 7, 137 pp.
Clarke, R.T., 1966. Peregrinipollis nigericus, a new palynomorph from the Upper Tertiary of Nigeria. Grana Palynologica 6, 544-546.
Clarke, R.T., Frederiksen, N.O., 1968. Some new sporomorphs from the Upper Tertiary of Nigeria. Grana Palynol., 8(1), 210--217.
Collinson, M.E., 2002. The ecology of Cainozoic ferns. Review of Palaeobotany and Palynology 119, 51-68.
Collinson, M., Hooker, J.J., 2003. Paleogene vegetation of Eurasia: framework for mammalian faunas. Deinsea 10, 41-83.
Cookson, I.C., 1947. Plant microfossils from the lignites of the Kerguelen Archipelago. British and New Zealand Antarctic Research Expedition, 1929-1931, reports, series A, 2, 129-142.
Cookson, I.C., 1950. Fossil pollen grains of Proteaceous type from Tertiary deposits in Australia. Australian Journal of Science, Series B 3, 166-177.
Cookson, I.C., 1953. The identification of the sporomorph Phyllocladidites with Dacrydium and its distribution in southern Tertiary deposits. Australian journal of botany 1, 64-70.
Cookson, I.C., 1953. Difference in microspore composition of some samples from a bore at Comaum, South Australia. Australian journal of botany 1, 462-473.
Cookson, I.C., 1953. Records of the occurrence of Botryococcus braunii, Pediastrum and the Hystrichosphaeridae in Cainozoic deposits of Australia. Memoirs of the National Museum of Victoria, Melbourne 18, 107-123.
Cookson, I.C., 1954. The Cainozoic occurrence of Acacia in Australia. Australian Journal of Botany 2, 52-59.
Cookson, I.C., 1954. A palynological examination of No. 1 bore, Birregurra, Victoria. Proceedings of the Royal Society of Victoria 66, 119-128.
Cookson, I.C., 1957. On some Australian Tertiary spores and pollen grains that extend the geological and geographical distribution of living genera. Proceedings of the Royal Society of Victoria 69, 41-53.
Cookson, I.C., 1959. Fossil pollen grains of Nothofagus from Australia. Proceedings of the Royal Society of Victoria 71, 25-30.
Cookson, I.C., Dettmann, M.E., 1958. Some trilete spores from Upper Mesozoic deposits in the eastern Australian region. Proceedings of the Royal Society of Victoria 70, 95-128.
Cookson, I.C., Dettmann, M.E., 1959. Microfloras in bore cores from Alberton West, Victoria. Proceedings of the Royal Society of Victoria 71, 31-38.
Cookson, I.C., Pike, K.M., 1954. Some dicotyledonous pollen types from Cainozoic deposits in the Australian region. Australian Journal of Botany 2, 197-219.
Cornet, B., Traverse, A., 1975. Palynological contributions to the chronology and stratigraphy of the Hartford Basin in Connecticut and Massachusetts. Geoscience and Man 11, 1-33.
Couper, R.A., 1953. Upper Mesozoic and Cainozoic spores and pollen grains from New Zealand. New Zealand Geological Survey palaeontological bulletin 22, 77 pp.
Couper, R.A., 1954. Plant microfossils from New Zealand. No. 1. Transactions of the Royal Society of New Zealand 81, 479-483.
Couper, R.A., 1954. Lower Pleistocene plant microfossils from the Glenhope Beds and Moutere Gravels, Nelson, New Zealand. New Zealand Journal of Science and Technology B 36, 136-139.
Couper, R.A., 1958. British Mesozoic microspores and pollen grains. A systematic and stratigraphic study. Palaeontographica Abteilung B 103, 75-179.
Couper, R.A., 1960. New Zealand Mesozoic and Cainozoic plant microfossils. New Zealand Geological Survey Palaeontological Bulletin 32, 87 pp.
Crosbie, Y.M., Clowes, C.D., 1980. Revision of the fossil tetrad-pollen genus Dicotetradites Couper 1953. New Zealand Journal of Botany 18, 459-462.
Cumming, L.W., Norris, G., 1977. Biostratigraphic zonation Imperial Pullen E-17. Geological Survey of Canada Open File 661, 1-4.
de Jersey, N.J., 1959. Jurassic spores and pollen grains from the Rosewood Coalfield. Queensland Government mining journal 60, 346-366.
Deb, U., 1972. Some pollen grains from the Neyveli lignite. Proceedings of the seminar on Palaeopalynology and Indian Stratigraphy, Calcutta 1971, 220-228.
Delcourt, A. F., Sprumont, G., 1955, Les spores et grains de pollen du Wealdien du Hainaut. Soc. Beige Geologie, Paleontologie et Hydrologie Mem., new ser., v. 5, p. 73
Delcourt, A. F., Dettmann, M.E., Hughes, N.F., 1963. Revision of some Lower Cretaceous microspores from Belgium. Palaeontology 6, 282-292.
Dettmann, M.E., 1963, Upper Mesozoic microfloras from south-eastern Australia. Proceedings of the Royal Society of Victoria, new series 77, 1-148.
Dettmann, M.E., Clifford, H.T., 1992. Phylogeny and biogeography of Ruffordia, Mohria and Anemia (Schizaeaceae) and Ceratopteris (Pteridaceae): evidence from in situ and dispersed spores. Alcheringa 16, 269-314.
Dettmann, M.E., Clifford, H.T., 2000. Monocotyledon fruits and seeds, and an associated palynoflora from Eocene–Oligocene sediments of coastal central Queensland, Australia. Review of Palaeobotany and Palynology 110, 141-173.
Dettmann, M.E., Jarzen, D.M., 1988. Angiosperm pollen from uppermost Cretaceous strata of southeastern Australia and the Antarctic Peninsula. Memoir of the Association of Australasian Palaeontologists 5, 217-237.
Dettmann, M.E., Playford, G., 1968. Taxonomy of some Cretaceous spores and pollen grains from eastern Australia. Proceedings of the Royal Society of Victoria 81, 69-94.
Dettmann, M.E., Pocknall, D.T., Romero, E.J., Zamaloa, M. del C., 1990. Nothofagidites Erdtman ex Potonie, 1960; a catalogue of species with notes on the paleogeographic distribution of Nothofagus Bl. (southern beech). New Zealand Geological Survey paleontological bulletin 60, 79 pp.
Digbehi, B.Z., Doukoure, M., Tea-Yassi, J., Yao, R.K., Yao, J.-P.N.g., Kangah, D.K., Tahi, I., 2012. Palynostratigraphy and palaeoenvironmental characterization and evidence of Oligocene in the terrestrial sedimentary basin, Bingerville area, Southern Côte d'Ivoire, Northern Gulf of Guinea. African Journal of Environmental Science and Technology 6, 28-42.
Doktorowicz-Hrebnicka, J., 1960. Paralelizacja pokladow wegla brunatnego wojewodztwa bydgoskiego i poznanskiego. Biul. Inst. Geol. 157, 69-133.
Doubinger, J., Chotin, P., 1975. Etude palynologique de lignites tertiares du Bassin d'Arauco-Concepcion (Chile). Revista Espanola de micropaleontologia 7, 549-565.
Drugg, W.S., 1967. Palynology of the upper Moreno Formation (Late Cretaceous – Paleocene) Escarpado Canyon, California. Palaeontographica 120, 1-71.
Dudgeon, M.J., 1983. Eocene pollen of probably proteaceous affinity from the Yaamba Basin, central Queensland. Memoir of the Association of Australasian Palaeontologists 1, 339-362.
Dueñas, H., 1980. Palynology of Oligocene--Miocene strata of borehole Q-E-22, Planeta Rica, Northern Colombia: Review of Palaeobotany and Palynology, v. 30, p. 313-328.
Dueñas, H., 1983. Fluctuaciones del nivel del mar durante el depósito de los sedimentos basales de la Formación Ciénaga de Oro. Revista de la Academia Colombiana de Ciencias 15, 67-76.
Dueñas-Jimenez, H., 1986. Geologia y palinologia de la Formacion Cienaga de Oro, region Caribe Colombiana. Publicaciones Geologicas Especiales del Ingeominas 18, 1-51.
Dutta, S.K., Sah, S.C.D., 1970. Palyno-stratigraphy of the Tertiary sedimentary formations of Assam: 5. Stratigraphy and Palynology of South Shillong Plateau. Palaeontographica Abt. A 131, 1-72.
Edbrooke, S.W., Crouch, E.M., Morgans, H.E.G., Sykes, R., 1998. Late Eocene - Oligocene Te Kuiti Group at Mount Roskill, Auckland, New Zealand. New Zealand journal of Geology and Geophysics 41, 85-93.
Edbrooke, S.W., Sykes, R., Pocknall, D.T., 1994. Geology of the Waikato Coal measures, Waikato Coal Region, New Zealand. Institute of Geological & Nuclear Sciences monograph 6, 1-236.
Edwards, W.N., 1922. An Eocene Microthyriaceous fungus from mull, Scotland. Transactions of the British Mycological Society. 8(1-2), 66-72.
Eisawi, A., Schrank, E., 2008. Upper Cretaceous to Neogene palynology of the Melut Basin, southeast Sudan. Palynology 32, 101-129.
El-Sabrouty, M.N., 1998. Palynological contribution to the Oligocene environmental and paleoclimatological conditions of the Nile Delta area. Egyptian Journal of Geology 42, 517-530.
Eldrett, J.S., Greenwood, D.R., Harding, I.C., Huber, M., 2009. Increased seasonality through the Eocene to Oligocene transition in northern high latitudes. Nature 459, 969-973.
Elsik, W.C., 1966. New sporomorph genera from the Upper Cretaceous of Peru. Pollen et Spores 8, 553–564.
Elsik, W. C., 1968. Palynology of a Paleocene Rockdale lignite, Milam County, Texas. I. Morphology and taxonomy: Pollen et Spores, v. 10, p. 263-314.
Elsik, W. C., 1968. Palynology of a Paleocene Rockdale lignite, Milam County, Texas. II. Morphology and taxonomy (end): Pollen et Spores, v. 10, p. 599-664.
Elsik, W.C., 1974. Characteristic Eocene palynomorphs in the Gulf Coast, U.S.A. Palaeontographic Abteilung B 149, 90-111.
Elsik, W. C., Jansonius, J., 1974. New genera of Paleogene fungal spores. Canadian Journal of Botany 52, 953-958.
Engelhardt, D.W., 1964. Plant microfossils from the Eocene Cockfield Formation, Hinds County, Mississippi. Mississippi Geol. Econ. and Topog. Survey Bull. 104, 65-96.
Erdtman, G., 1947. Suggestions for the classification of fossil and recent pollen grains and spores. Svensk botanisk tidskrift 41, 104-114.
Erdtman, G., 1952. Pollen Morphology and Plant Taxonomy. I - Angiosperms. Stockholm & Waltham, Mass.
Erdtman, G., 1960. On three new genera from the Lower Headon Beds, Berkshire: Botaniska Notiser, v. 113, p. 46-48.
Ermolli, E.R., 1991. Datation palynologique de gisements Tertiaires de L'Entre-Sambre-et-Meuse. Service Geologique de Belgique Professional Paper 245, 1-40.
Farjanel, G., Turland, M., 1985. Premieres datations par palynologie du Paleogene du bassin de Cosne d'Allier (Allier). Bulletin d'Information des Geologues du Bassin de Paris 22, 11-15.
Fasola, A., 1969. Estudio palinologico de la Formacion Loreto (Terciario Medio), provincia de Magallanes, Chile. Ameghiniana 6, 3-49.
Filatoff J., 1975. Jurassic palynology of the Perth Basin, Western Australia. Palaeontographic Abteilung B 154, 1-113.
Fong, Y.S., Said, U., 2002. Palynological study on a rock sequence at Bandar Tenggara, Johor. Bulletin of the Geological Society of Malaysia 45, 185-189.
Fortuna, A.B., Erfurt, J., 2006. Preliminary investigations of the Paleogene flora of Toru Ajgyr (Kyrgyzstan). Hallesches Jahrbuch für Geowissenschaften 22, 73-84.
Foster, C., 1982. Illustrations of Early Tertiary (Eocene) plant microfossils from the Yaamba Basin, Queensland. Queensland department of mines publication 381, 1-33.
Fowler, K., 1971. A new species of Aglaoreidia Erdtm. from the Eocene of southern England. Pollen et Spores 13, 135–147.
Francis, J.E., Marenssi, S., Levy, R., Hambrey, M., Thorn, V.C., Mohr, B., Brinkhuis, H., Warnaar, J., Zachos, J., Bohaty, S., DeConto, R., 2008. Chapter 8 From Greenhouse to Icehouse – The Eocene/Oligocene in Antarctica. In: Fabio, F., Martin, S. (Eds.), Developments in Earth and Environmental Sciences. Elsevier, pp. 309-368.
Frederiksen, N.O., 1973. New mid-Tertiary spores and pollen grains from Mississippi and Alabama. Tulane Studies Geology and Paleontology 10, p. 65-86
Frederiksen, N.O., 1980a. Paleogene Sporomorphs from South Carolina and Quantitative Correlations with the Gulf Coast. Palynology 4, 125-179.
Frederiksen, N.O., 1980b. Sporomorphs from the Jackson Group (Upper Eocene) and Adjacent Strata of Mississippi and Western Alabama. U.S. Geological Survey Professional Paper 1084, 1-75.
Frederiksen, N.O., Carr, D. R., Lowe, G. D. and Wosika, E. P., 1983. Middle Eocene palynomorphs from San Diego, California. American Association of Stratigraphic Palynologists Contributions Series 12, 32-112.
Frederiksen, N.O., 1988. Sporomorph biostratigraphy, floral changes, and paleoclimatology, Eocene and earliest Oligocene of the eastern Gulf Coast. U.S. Geological Survey Professional Paper 1448, 1-68.
Frederiksen, N. O., and Christopher, R. A., 1978, Taxonomy and biostratigraphy of late cretaceous and Paleogene triatriate pollen from South Carolina: Palynology, v. 2, no. 1, p. 113-145.
Freile, C., 1972. Estudio palinologico de la Formacion Cerro Dorotea (Maestrichtiano-Paleoceno) de la Provincia de Santa Cruz 1. Revista del Museo de la Plata, seccion paleontologia n.s. 6, 39-63.
Freshney, E.C., Edwards, R.A., Isaac, K.P., Witte, G., Wilkinson, G.C., Boulter, M.C., Bain, J.A., 1982. A Tertiary basin at Dutson, near Launceston, Cornwall, England. Proceedings of the Geologists' Association 93, 395-402.
Fuchs, H.P., 1964. Preliminary notes on the palynomorphology of some representatives of the family of Bombacaceae. Internal Shell Report, Rijswijk, 19pp.
Garcia, M.J., Bistrichi, C.A., Saad, A.R., Campanha, V.A., Oliveira, P.E.d., 2008. Stratigraphy and palaeoenvironments of the Tanque Basin, Southeastern Brazil. Revista Brasileira de Paleontologia 11, 147-168.
Gennet, J.A., 1996. Comparative palynology of clastics and lignites from the Manning Formation, Jackson Group, Upper Eocene, Grimes Co., TX. Transactions of the Gulf Coast Association of Geological Societies 46, 149-156.
Gengwu, L., Rongyu, Y., 1999. Pollen Assemblages of the Late Eocene Nadu Formation from the Bose Basin of Guangxi, Southern China. Palynology 23, 97-114.
Germeraad, J.H., Hopping, C.A., Muller, J., 1968. Palynology of tertiary sediments from tropical areas. Review of Palaeobotany and Palynology 6, 189-348.
Gjani, E., Meço, S., Strauch, F., 2003. Litho-biostratigraphic data on the Tirana Depression (Albania) and their correlation with the Periadriatic Depression. Neues Jahrbuch Fur Geologie Und Palaontologie-Monatshefte 12, 723-738.
Gladkova, A.N., 1965. Iskopaemye Myricaceae Zapadnoi Sibiri (Fossil Myricaceae from western Siberia): Trudy Vsesoyuznogo Neftyanogo Nauchno-Issledovatel'skogo Geologo-Razvedoch-nogo Instituta 239, 142-190.
González Guzmán, A.E., 1967. A palynologic study on the upper Los Cuervos and Mirador formations (lower and middle Eocene), Tibu´ Area, Colombia. Leiden: E.J. Brill. 68 pp.
Graham, A., 2010a. Mexico. In: Graham, A. (Ed.), Late Cretaceous ad Cenozoic history of Latin American vegetation and terrestrial environments. MBG Press, St. Louis, pp. 247-297.
Graham, A., 2010b. The Antilles. In: Graham, A. (Ed.), Late Cretaceous ad Cenozoic history of Latin American vegetation and terrestrial environments. MBG Press, St. Louis, pp. 298-318.
Graham, A., 2010c. Central America. In: Graham, A. (Ed.), Late Cretaceous ad Cenozoic history of Latin American vegetation and terrestrial environments. MBG Press, St. Louis, pp. 319-354.
Graham, A., 2010d. South America. In: Graham, A. (Ed.), Late Cretaceous ad Cenozoic history of Latin American vegetation and terrestrial environments. MBG Press, St. Louis, pp. 355-475.
Graham, A., 2012. Catalog and literature guide for Cretaceous and Cenozoic vascular plants of the New World. Annals of the Missouri Botanical Garden 98, 539-541.
Graham, A., Jarzen, D.M., 1969. Studies in Neotropical Paleobotany. I. The Oligocene Communities of Puerto Rico. Annals of the Missouri Botanical Garden 56, 308-357.
Groot, J.J., Groot, C.R., 1962. Some plant microfossils from the Brightseat Formation (Paleocene) of Maryland. Palaeontographica Abteilung B 111, 161-171.
Groot, J.J., Penny, J.S., 1960. Plant microfossils and age of nonmarine Cretaceous sediments of Maryland and Delaware. Micropaleontology 6, 225-236.
Gruas-Cavagnetto, C., 1966. Complex sporopolliniques du Sparnacien du Phare d’Ailly (Ouest of Dieppe - Seine maritime). Revue de Micropaleontologie 2, 57-67.
Gruas-Cavagnetto, C., 1968. Etude palynologique des divers gisements du Sparcien du Bassin de Paris. Memoires de la Societe Geologique de France n.s. 110, 144 pp.
Gruas-Cavagnetto, C., 1973. Premiere contribution a l’etude de la palynoflore de la Formation de Celas (Bassin d’Ales, Gard) Paleobiologie Continentale 4, 1-13.
Gruas-Cavagnetto, C., 1976. Etude palynologique du Paleogene du Sud de l’Angleterre. Cahiers de Micropaleontologie 1, p. 1-49.
Gruas-Cavagnetto, C., 1977. Pollens de Chaetacme et d’autres Ulmacees dans le Paleogene du Bassin Anglo-Parisien. Revue de Micropaleontologie 20, p. 72-76.
Gruas-Cavagnetto, C., Barbin, V., 1989. La palynoflore (spores et pollens) du Priabonien stratotypique (Vincentin, Italie du Nord). Revue de Paléobiologie 8, 95-120.
Gruas-Cavagnetto, C., Bui, N.-S., 1976, Présence de pollen d'araliacées dans le paléogène anglais et français: Review of Palaeobotany and Palynology, v. 22, no. 1, p. 61-72.
Grube, R., Mohr, B.A.R., 2007. Deterioration and/or cyclicity? The development of vegetation and climate during the Eocene and Oligocene in Antarctica, in Antarctica: A Keystone in a Changing World In: Cooper, A.K., Raymond, C.R. (Eds.), Online Proceedings of the 10th ISAES X. USGS Open-File Report, p. 4.
Guan, X.T., Fan, H.P., Song, Z.C., Zheng, Y.H., 1989. Researches on Late Cenozoic Palynology of the Bohai Sea. Nanjing University Press, Nanjing pp. 1–26 (in Chinese, with English abstract)
Guerstein, G.R., 1990a. Palinologia estratigrafica del Terciario de la Cuenca del Colorado, Republica Argentina Parte 1: Especies terrestres de la perforacion Nadir No. 1. Revista Española de Micropaleontología 22, 33-61.
Guerstein, G.R., 1990b. Palinologia estratigrafica del Terciario de la Cuence del Colorado, Republica Argentina Parte III: Estudio sistemático y estadistico de la perforación Puerto Belgrano N.20. Revista Española de Micropaleontología 22, 459-480.
Guerstein, G.R., Quattrocchio, M., Deschamps, C.M., Ruiz, L., 1995. Cenozoic (pre-Pliocene) paleoenvironmental trends based on palynomorphs from the Colorado Basin, Argentina. Asociación Paleontológica Argentina. Publicación Especial 3, 63-73.
Guinet, P., Salard-Cheboldaeff, M., 1975. Grains de pollen du Tertiaire du Cameroun pouvant être rapportés aux Mimosacées. Boissiera 24, 21-28.
Guo, X., Wang, N., Ding, X., Zhao, M., Wang, D., 2006. Discovery of Paleogene palynological assemblages from the Wanbaogou Group-complex in western part of the Eastern Kunlun orogenic belt and its geological significance. Science in China Series D: Earth Sciences 49, 358-367.
Harrington, G.J., Eberle, J., Le-Page, B.A., Dawson, M., Hutchison, J.H., 2012. Arctic plant diversity in the Early Eocene greenhouse. Proceedings of the Royal Society B: Biological Sciences 279, 1515-1521.
Harris, W.F., 1956. Pollen characters in Nothofagus. New Zealand journal of science and technology B37, 731-765.
Harris W.K. 1965: Basal Tertiary microfloras from the Princetown area, Victoria, Australia. Palaeontographica Abt. B 115, 75-106.
Harris, W.K., 1965. Tertiary microfloras from Brisbane, Queensland. Geological Survey of Queensland report 10, 7 pp.
Harris, W.K., 1966. Proteacidites latrobensis. Taxon 15, 332-333.
Harris, W.K., 1977. Palynology of cores from Deep Sea Drilling Sites 327, 328, and 330, South Atlantic Ocean. Initial reports of the Deep Sea Drilling Project 36, 761-815.
Harris, W.K., 1983. Discovery Bay No. 1 Well: Palynological examination and kerogen typing of sidewall cores. 19pp.
He, Y.-M., Sun, X.-J., 1977. Palynological investigation of Palaeogene in the Qingjiang Basin in Kiangsi Province I. Acta Botanica Sinica 19, 72-82.
Hebel, I., Torres, T., 2009. Fossil pollen on King George Island (Antarctica) and continental Chile with affinity to current Chilean Proteaceae. Anales Instituto Patagonia (Chile) 37, 7-22.
Hekel, H., 1972. Pollen and spore assemblages from Queensland Tertiary sediments. Geological Survey of Queensland Palaeontological Papers 355, 1-34.
Herrera, L.F., Urrego, L.E., 1996. Atlas de polen de las plantas utiles y cultivadas de la Amazionia colombiana. Tropenbos Colombia, Bogota, 462pp.
Hill, R.S., 1994. Nothofagus smithtonensis (Nothofagaceae), a new macrofossil species from Oligocene sediments in northwest Tasmania, Australia, and its phylogenetic significance. Review of Palaeobotany and Palynology 80, 115-121.
Hill, R.S., Macphail, M.K., 1983. Reconstruction of the Oligocene vegetation at Pioneer, north-east Tasmania. Alcheringa: An Australasian Journal of Palaeontology 7, 281-299.
Hochuli P.A., 1978. Palynologische Untersuchungen im Oligozän und Untermiozän der Zentralen und Westlichen Paratethys. Beitr. Paläont. Österreich 4, 1–132.
Hoorn, C., 1994. Miocene palynostratigraphy and paleoenvironments of northwestern Amazonia. University of Amsterdam, Amsterdam, 156pp.
Hoorn, C., Straathof, J., Abels, H.A., Xu, Y., Utescher, T., Dupont-Nivet, G., 2012. A late Eocene palynological record of climate change and Tibetan Plateau uplift (Xining Basin, China). Palaeogeography, Palaeoclimatology, Palaeoecology 344–345, 16-38.
Hopkins Jr., W.S., 1967. Palynology and its paleoecological application in the Coos Bay area, Oregon. The Ore Bin 29, 161-184.
Hopkins Jr., W.S., Norris, G., 1974. An occurrence of Paleogene sediments in the Old Crow structural depression, Northern Yukon Territory. Geological Survey of Canada, Paper 74-1, 315-316.
Hopkins Jr., W.S., Rutter, N.W., Rouse, G.E., 1972. Geology, paleoecology and palynology of some Oligocene rocks in the Rocky Mountain Trench of British Columbia. Canadian Journal of Earth Sciences 9, 460-470.
Hopkins Jr., W.S., Sweet, A.R., 1976. A microflora from a short section of the Paleogene Kishenehn Formation, southeastern British Columbia. Geological Survey of Canada Paper 76-1B, 307-309.
Horton, B.K., Hampton, B.A., Waanders, G.L., 2001. Paleogene synorogenic sedimentation in the Altiplano plateau and implications for initial mountain building in the Central Andes. GSA Bulletin 113, 1387-1400.
Hottenrott, M., 1998. Microflores from the research drillings Sieblos 1994/ and Sieblos 1994/2 near the Wasserkuppe/Rhoen (Eocene-Lower Oligocene). Geologische Abhandlungen des Hessischen Landesamtes für Bodenforschung 104, 201-213.
Hottenrott, M., 2000. Palynologische Altersdatierungen im Tertiär des Eisenberger Beckens (Nordpfalz). Jahresberichte und Mitteilungen des Oberrheinischen Geologischen Vereins Nf 82, 261-277.
Hottenrott, M., 2002. Age determinations of palynological assemblages from Lower Tertiary of the Eisenberg Basin (Northern Palatinat, Germany). Acta Palaeontologica Sinica 41, 565-575.
Houben, A.J.P., Bijl, P.K., Guerstein, G.R., Sluijs, A., Brinkhuis, H., 2011. Malvinia escutiana, a new biostratigraphically important Oligocene dinoflagellate cyst from the Southern Ocean. Review of Palaeobotany and Palynology 165, 175-182.
Ibrahim, A.C., 1933. Sporenformen des Aegir-horizonts des Ruhr-Reviers. Dissertation, University of Berlin, Konrad Triltsch, Wurzburg, 47 pp.
Jain, K.P., Dutta, S.K., 1978. Lower Tertiary dinoflagellates , spores and pollen grains from Siang district, Arunachal Pradesh. Journal of the Palaeontological Society of India 21&22, 106-111.
Jan du Chene, R., Onyike, M.S., Sowunmi, M.A., 1978. Some new Eocene pollen of the Ogwashi-Asaba Formation, south-eastern Nigeria. Revista Española de Micropaleontología 10, 285-322.
Jaramillo, C.A., and Dilcher, D.L., 2001, Middle Paleogene palynology of Central Colombia, South America: A study of pollen and spores from tropical latitudes: Palaeontographica Abt. B, v. 258, p. 87-213.
Jaramillo, C.A., Bayona, G., Pardo‐Trujillo, A., Rueda, M., Torres, V., Harrington, G.J., and Mora, G., 2007, The palynology of the Cerrejón formation (Upper Paleocene) of northern Colombia: Palynology, v. 31, p. 153-189.
Jaramillo, C., Hoorn, C., Silva, S.A.F., Leite, F., F., H., Quiroz, L., Dino, R., Antonioli, L., 2010. The origin of the modern Amazon rainforest: implications of the palynological and palaeobotanical record. In: Hoorn, C., Wesselingh, F.P. (Eds.), Amazonia, Landscape and Species Evolution: A look into the past. Blackwell Publishing, pp. 317-334.
Jaramillo, C., Zavada, M., Ortiz, J., Pardo, A., Ochoa, D., 2013. The Biogeography of the Araucarian Dispersed Pollen Cyclusphaera. International Journal of Plant Sciences 174, 489-498.
Jarzen, D.M., Dettmann, M.E., 1992. Structure and form of Austral Cretaceous Normapolles-like pollen. Geobios 25, 569-583.
Jarzen, D.M., Pocknall, D.T., 1993. Tertiary Bluffopollis scabratus (Couper) Pocknall & Mildenhall, 1984 and modern Strasburgeria pollen: a botanical comparison. New Zealand journal of botany 31, 185-192.
Jiang, D., Yang, H., 1999. Spores and pollen from crude oils of Weizhou Oilfield in Beibu Gulf of South China Sea. Acta Botanica Sinica 41, 102-106.
Jiang, D., Yang, H., 2000. Original environment of Eogene petroleum source rocks in the Pearl River Mouth Basin. Acta Sedimentologica Sinica 18, 469-474.
Kar R.K., 1968. Palynology of the Barren Measures sequence from Jharia Coalfield, Bihar, India-2. General palynology. Palaeobotanist 16, 115–140.
Kar, R.K., 1978. Palynostratigraphy of the Naredi (Lower Eocene) and the Harudi (Middle Eocene) Formations in the District of Kutch, India. The Palaeobotanist 25, 161-178.
Kar, R.K., 1985. The fossil floras of Kachchh – IV. Tertiary palynostratigraphy. Palaeobotanist 34, 1-279.
Kar, R.K., 1991. Two new spore genera from the Miocene sediments of north-east India. Geophytology 20, 1-4.
Kar, R.K., Jain, K.P., 1981. Palynology of Neogene sediments around Quilon and Varkala, Kerala Coast, South India - 2. Spores and pollen grains. The Palaeobotanist 27, 113-131.
Kar, R.K., Kumar, M., 1986. Neocouperipollis - a new name for Couperipollis Venkatachala & Kar. The Palaeobotanist 35, 171-174.
Kar, R.K., Saxena, R.K., 1981. Palynological inverstigation of a bore core near Rataria, southern Kutch, Gujarat. Geophytology 11, 103-124.
Kaska, H.V., 1989. A Spore and Pollen Zonation of Early Cretaceous to Tertiary Nonmarine Sediments of Central Sudan. Palynology 13, 79-90.
Ke and Shi, 1978. Eogene spores and pollen from Bohai Coastal Region. Academy of Petroleum Exploration and Development, Nanjing Institute of Geology and Palaeontology of China Academy of Sciences. Beijing: Science Press pp. 1-30 (In Chinese)
Kedves, M., 1961. Études palynologiques dans le Bassin de Dorog, I. Pollen et Spores 3, 101-153
Kedves, M., 1962. Nagyipollis, a new pollen genus, from the Hungarian lower Eocene. Acta Biol. 8, 1-4.
Kedves, M., 1964. Sporomorphes nouveaux des couches Eocenes des Hongrie. Pollen et spores 6, 195-201.
Kedves, M., 1965. A new Restionaceae pollen type from the Hungarian Lower Tertiary layers. Advancing Frontiers of Plant Science 13, 49-54.
Kedves, M., 1965. Palynological investigations on the lower Eocene layers in the surrounding country of Iskaszentgyorgy. Acta Biol. 2, 33-49.
Kedves, M., 1968. Études palynologiques des couches du Tertiare inférieur de la region Parisienne, III. Pollen et Spores 10, 315-334.
Kedves, M., 1974: Paleogene fossil sporomorphs of the Bakony Mountains. Part II. Studia biologica Hungarica 13, pp. 124.
Kedves, M., 1978. Paleogene fossil sporomorphs of the Bakony Mountains pt. III. Studia Biologica Hungarica 15, 166pp.
Kedves, M., 1982. Palynology of the Thanetian layers of Menat. Palaeontographica Abteilung B 182, 87-150.
Kedves, M., 1984. Etudes palynologique d'un lignite Tertiaire de Blao, Viet-Nam -1-. Acta biologica, Szeged 30, 91-105.
Kedves, M., 1985. Etudes palynologiques sur les sediments pre-Quaternaires de l'Egypte. Oligocene. Revista Espanola de micropaleontologia 17, 333-346.
Kedves, M., 1986. Etudes palynologiques sur les sediments prequaternaires de l'Egypte. Eocene. Revista Española de Micropaleontología 18, 5-26.
Kedves, M. Endrédi, L. Szeley, Z., 1966. Problèmes palynologiques concernant le remaniement des sédiments paléo- et mésozoiques dans les bassins du Pannonien supérieur de Hongrie. Pollen Spores 8, p. 315–336.
Kedves, M., Russell, D.E., 1982. Palynology of the Thanetian layers of Menat. The geology of the Menat Basin, France. Palaeontographica Abt. B 182, 87-150.
Kedves, M., Sole de Porta, N., De Porta, J., Civis, J., 1985. Estudio palinologico de los sedimentos Maastrichtienses del Barranco de la Posa (Prepirineo, Lerida, España). Anales de la Asociación de Palinólogos de Lengua Española 2, 247-253.
Kemp, E.M., 1968. Probable angiosperm pollen from British Barremian to Albian strata. Palaeontology 11, 421-434.
Kemp, E.M., 1974. Preliminary palynology of samples from site 254, Ninetyeast Ridge. Initial Reports of the Deep Sea Drilling Project 26, 815-823.
Kemp, E.M., 1976. Early Tertiary pollen from Napperby, central Australia. BMR Journal of Australian Geology & Geophysics 1, 109-114.
Kemp, E.M., 1978. Microfossils of fungal origin from Tertiary sediments on the Ninetyeast Ridge, Indian Ocean. Bulletin - Australia, Bureau of Mineral Resources, Geology and Geophysics 192, 73-81.
Kemp, E.M., Harris, W.K., 1977. The palynology of Early Tertiary sediments, Ninetyeast Ridge, Indian Ocean. Special Paper in Palaeolontology 19, 1-69.
Khan, A.M., 1976. Palynology of Tertiary sediments from Papua New Guinea. I. New form genera and species from Upper Tertiary sediments. Australian journal of botany 24, 753-781.
Khan, A.M., 1976. Palynology of Tertiary sediments from Papua New Guinea. II. Gymnosperm pollen from Upper Tertiary sediments. Australian journal of botany 24, 783-791.
Khan, A.M., Martin, A.R.H., 1971. A note on genus Polypodiisporites R. Potonie. Pollen et spores 13, 475-480.
Klaus, W., 1960, Sporen der karnischen Stufe der ostalpinen Trias: Jahrb. Geol. Bundesanstalt (Wien) Sonderbd., v. 5, p. 107-183.
Knobloch, E., Konzalová, M., 1998. Comparison of the Eocene plant assemblages of Bohemia (Czech Republic) and Saxony (Germany). Review of Palaeobotany and Palynology 101, 29-41.
Konzalová, M., 1990. Palynological investigation of the basal Tertiary sediments (Paleogene) in western Bohemia and their correlation with the Carpathian region. Zapadne Karpaty, seria paleontologia 14, 73-102.
Kotthoff, U., Greenwood, D.R., McCarthy, F.M.G., Müller-Navarra, K., Prader, S., Hesselbo, S.P., 2014. Late Eocene to middle Miocene (33 to 13 million years ago) vegetation and climate development on the North American Atlantic Coastal Plain (IODP Expedition 313, Site M0027). Climate of the Past 10, 1523-1539.
Kremp. G.O.W., 1949. Pollenanalytische Untersuchung des miozanen Braunkohlenlagers von Konin an der Warthe. Palaeontographica Abteilung B 90, 53-89.
Krutzsch, W., 1954. Bemerkungen zur Benennung und Klassifikation fossiler (inbesondere tertiarer) Pollen und Sporen. Geologie 3, 258-311.
Krutzsch, W., 1957. Sporen and pollengruppen aus der Oberkreide und dem Tertiär Mitteleuropas une ihre stratigraphische Verteilung. Z. f. angewandte Geol. 13, 509-548.
Krutzsch, W., 1958. Sporen- and Pollengruppen aus der Oberkreide und dem Tertiär Mitteleuropas und ihre stratigraphische Verbreitung. Zeitschr. Angew. Geologie 4, 509-548.
Krutzsch, W., 1959. Mikropalaontologische (sporenpalaontologische) Untersuchungen in der Braunkohle des Geiseltales. Beiheft z. Geologie 8, 1-435.
Krutzsch, W., 1959. Einige Neue Formgattungen und Arten von Sporen und Pollen aus der Mitteleuropaischen Oberkreide und dem Tertiar. Palaeontographica Abteilung B 105, 125-157.
Krutzsch, W., 1959. Sporen vom "Schizaea-pusilla-Charakter" im Pliozan von Ruterburg (=Wendisch Wehningen). Archiv der Freude der Naturgeschichte in Mecklenburg 5, 36-55.
Krutzsch, W., 1959. Sporen- und Pollengruppen aus der Oberkreide und dem Tertiar Mitteleuropas und ihre stratigraphische Verteilung. Zeitschrift fur angewandte Geologie 3, 519-548.
Krutzsch, W., 1961. Beitrag zur Sporenpalaontologie der praoberoligozanen kontinentalen und marinen Tertiarablagerungen Brandenburgs. Geol. Gesell. DDR Berichte, v. 5, no. 4, p. 290-343.
Krutzsch, W., 1962, Stratigraphisch bzw. botanisch wichtige neue Sporen-und Pollenformen aus dem deutschen Tertiar. Geologie 11, p. 265-306.
Krutzsch, W., 1963. Atlas der Mittel- und Jungtertiaren dispersen Sporen- und Pollen-sowie der Mikroplanktonformen des nordlichen Mitteleuropas. Lieferung 2: Die Sporen der Anthocerotaceae und der Lycopodiaceae. Veb Gustav Fischer Verlag Jena, Berlin. 141 pp.
Krutzsch, W., 1963. Atlas der mittel- und jungtertiaren dispersen Sporen- und Pollen-sowie der Mikroplanktonformen des nordlichen Mitteleuropas. Lieferung 3: Sphagnaceoide und Selaginellaceoide Sporenformen. Veb Gustav Fischer Verlag Jena, Berlin. 128 pp.
Krutzsch, W., 1966. Zur Kenntnis der praquartaren periporaten Pollenformen. Geologie 15, 16-71.
Krutzsch, W., 1966. Uber einige neue Subformengenera der Sporengattung Stereisporites Th. & Pf. aus dem Mesozoikum und Alttertiar Mitteleuropas. Geologie 15, 72-89.
Krutzsch, W., 1967. Atlas der mittel- und jungtertiaren dispersen Sporen- und Pollen-sowie der Mikroplanktonformen des nordlichen Mitteleuropas. Lieferung 4 und 5: Weitere azonotrilete (apiculate, murornate), monolete und alete Sporenformen. Veb Gustav Fischer Verlag Jena, Berlin. 232 pp.
Krutzsch, W., 1969. Über einige stratigraphisch wichtige neue Longaxoner-Pollen aus dem mitteleuropäischen Tertiär. Geologie 18, 472–487.
Krutzsch, W., 1970. Atlas der mittel- und jungtertiaren dispersen Sporen- und Pollensowie der Mikroplanktonformen des nordlichen Mitteleuropas VI. Jena, VEB Gustav Fischer Verlag, 232 p.
Krutzsch, W., 1971. of Atlas der mittel- und jungtertiaren dispersen Sporen- und Pollensowie der Mikroplanktonformen des nordlichen Mitteleuropas VII. Jena, VEB Gustav Fischer Verlag, 234 p.
Krutzsch, W., Sontag, E., Pacltova, B., 1963. Sphagnaceoide und selaginellaceoide Sporenformen, Lf. Ill of Atlas der mittel- und jungtertiaren dispersen Sporen- und Pollen- sowie der Mikroplanktonformen des nordlichen Mitteleuropas: Berlin, VEB Deutscher Verlag der Wissenschaften, 128 pp.
Krutzsch, W., Vanhoorne, R., 1970. Die Mikroflora von Epinois und Loksbergen in Belgien. I. Druck, Antwerpen.
Krutzsch, W., Vanhoorne, R., 1977. Die Mikroflora von Epinois und Loksbergen in Belgien. Palaeontographica Abteilung B 163, 1-110.
Kulkova, I.A., Volkova, V.S., 1997. Landscapes and climate of West Siberia in the Paleogene and Neogene. Russian Geology and Geophysics 38, 621-635.
Kumar, A., 1994. Palynology of the Tertiary sediments exposed along the Silchar–Haflong Road Section, southern Assam. Palaeontographica Indica 2, 1-241.
Kuzmichev, A.B., Aleksandrova, G.N., Herman, A.B., Danukalova, M.K., Simakova, A.N., 2013. Paleogene-Neogene sediments of Bel’kov Island (New Siberian Islands): Characteristics of sedimentary cover in the eastern Laptev shelf. Stratigraphy and Geological Correlation 21, 421-444.
Kvacek, Z., 2002. Novelties on Doliostrobus (Doliostrobaceae), an extinct conifer genus of the European Palaeogene. Journal of the National Museum (Prague), Natural History Series 171, 131-175.
Kymes, C.M., 2015. A palynological analysis of Seymour Island and King George Island off the Antarctic Peninsula: a dating and climatic reconstruction. Louisiana State University and Agricultural and Mechanical College, p. 48.
Laghari, S.M., Soomro, S., Dal, F.A., 2011. Trilete Spores Isolated From Sonda Coal Field District Thatta Sindh, Pakistan. Sindh University Research Journal (Science Series) 43, 173-178.
Leffingwell, H.A., 1971. Palynology of the Lance (Late Cretaceous) and Fort Union (Paleocene) Formations of the Type Lance Area, Wyoming. GSA Special Papers 127, 1-64.
Legoux, O., 1978. Quelques especes de pollen caracteristiques do Neogene du Nigeria. Bull. Cent. Rech. Explor. Prod. Elf-Aquitaine 2, 265-317.
Legoux, O., Belsky, C.Y., Jardiné, S., 1971. Pollens nouveaux de l'Eocène d'Afrique occidentale. VI~me Coll. Aft. Micropal~ontol., Abidjan 1970, p. 226--236.
Leidelmeyer, P., 1966. The Paleogene and Lower Eocene pollen flora of Guyana. Leidse Geologische Mededelingen 38, 49-70.
Lei, Z.-Q., 1985. Tertiary sporo-pollen assemblage of Zhujiangkou (Pearl River North) Basin and its stratigraphical significance. Acta Botanica Sinica 27, 94-105.
Lelono, E.B., Morley, R.J., 2011. Oligocene palynological succession from the East Java Sea. Geological Society of London, Special Publications 355, 333-345.
Lenz, O., Wilde, V., Riegel, W., 2011. Short-term fluctuations in vegetation and phytoplankton during the Middle Eocene greenhouse climate: a 640-kyr record from the Messel oil shale (Germany). International Journal of Earth Sciences 100, 1851-1874.
Lima, M.R., 1978. Palinologia da Formacao Santana (Cretaceo do Nordeste do Brasil). I. Introducao geologica e descricao sistematica dos esporos de Subturma Azonotriletes. Ameghiniana 15, 333-353.
Lima, M.R., Amador, E.S., 1985. Análise palinológica de sedimentos da Formação Resende, Terciário do Estado do Rio de Janeiro, Brasil. Coletânea de trabalhos paleontológicos 27, 371-378.
Lima, M.R., Cabral Jr., M., Stefani, F.L., 1996. Palinologia de sedimentos da Formacao Macacu-Rifte de Guanabara, Terciario do Estado do Rio de Janeiro, Brasil. An. Acad. Bras. Cienc. 68, 531-543.
Lima, M.R., Melo, M.S., Coimbra, A.M., 1991. Palinologia de sedimentos da Bacia de Sao Paulo, Terciario do Estado de Sao Paulo, Brasil. Revista do Instituto Geológico 12, 7-20.
Lima, M.R., Salard-Cheboldaeff, M., Sugulo, K., 1985. Étude palynologique de Ia Formation Tremembé, Tertiaire du Bassin de Taubaté (État de São Paulo, Brésil) d'apres les échantillons du sondage 42 du CNP. MME-DNPM, sér. Geologia 27, Pa1eont./Estratig. 2, 379-393.
Liu, M., 1987. Early Tertiary palynological assemblages of Hunchun coal-field, Jilin Province. Professional Papers of Stratigraphy and Palaeontology 17, 167-196.
Li, M., Sung, T., Li, Z.P., 1978. Some Cretaceouse Tertiary palynological assemblages from the Yangtze-Han River plain. Memoirs of Nanjing Institute of Geology and Palaeontology. Chinese Academy of Sciences 9, 1-60 (in English, Chinese abstract).
Liu, Y.-S., Basinger, J.F., 2000. Fossil Cathaya (Pinaceae) Pollen from the Canadian High Arctic. International Journal of Plant Sciences 161, 829-847.
Long, D.G.F., Sweet, A.R., 1994. Age and depositional environment of the Rock River coal basin, Yukon Territory, Canada. Canadian Journal of Earth Sciences 31, 865-880.
Lopatina, D.A., 2001. Palynological assemblages and macrofloras from Eocene - Miocene deposits of the Tatar Strait Coast (Eastern Sikhote Alin). Stratigraphy and Geological Correlation 9, 387-405.
Lorente, M.A., 1986. Palynology and palynofacies of the upper tertiary in Venezuela. In: Lorente, M.A. (Ed.), Palynology and palynofacies of the upper tertiary in Venezuela: Dissertationes Botanicae Band 99. J. Cramer, Berlin Stuttgart. 222pp.
Lu, J., Song, B., Chen, R., Zhang, J., Ye, H., 2010. Palynological assemblage of Eocene-Oligocene pollen and their biostratigraphic correlation in Dahonggou, Daqaidam Area, Qaidam Basin. Earth Science - Journal of China University of Geosciences 35, 839-848.
Lubomirova, K.A., 1965.
Ma, Y., Tao, M., Chen, F., 1995. The red bed sporo-pollen assemblages and geological age from Zhuerzhuang of Yaojie, Gansu. Acta Sedimentologica Sinica 13, 64-72.
Macginitie, H.D., 1969. The Eocene Green River Flora of northwestern Colorado and northeastern Utah. University of California Publications in Geological Sciences 88, 1-203.
Mack, C.L., Milne, L.A., 2015. Eocene palynology of the Mulga Rocks deposits, southern Gunbarrel Basin, Western Australia. Alcheringa: An Australasian Journal of Palaeontology 39, 444-458.
Macphail, M.K., 2007. Australian palaeoclimates: Cretaceous to Tertiary A review of palaeobotanical and related evidence to the year 2000. CRC LEME Open File Report 151, 1-279.
Macphail, M.K., Alley, N.F., Truswell, E.M., Sluiter, I.R.K., 1994. Early Tertiary vegetation: evidence from spores and pollen. In: Hill, R.S. (Ed.), History of Australian Vegetation: Cretaceous to Recent. Cambridge University Press, Cambridge, pp. 189-261.
Macphail, M., Cantrill, D.J., 2006. Age and implications of the Forest Bed, Falkland Islands, southwest Atlantic Ocean: Evidence from fossil pollen and spores. Palaeogeography, Palaeoclimatology, Palaeoecology 240, 602-629.
Macphail, M., Carpenter, R.J., Iglesias, A., Wilf, P., 2013. First Evidence for Wollemi Pine-type Pollen (Dilwynites: Araucariaceae) in South America. PLoS ONE 8, e69281.
Macphail, M.K., Hill, R.S., 1994. K-Ar dated palynofloras in Tasmania. 1. Early Oligocene Proteacidites tuberculatus Zone sediments, Wilmot Dam, northwestern Tasmania. Papers and proceedings of the Royal Society of Tasmania 128, 1-15.
Macphail, M.K., Jordan, G., Hopf, F., Colhoun, E., 2012. When did the mistletoe family Loranthaceae become extinct in Tasmania? Review and conjecture. In: Haberle, S.G., David, B. (Eds.), Peopled Landscapes (Terra Australis 34). ANU E Press, Canberra, pp. 255-269.
Macphail, M.K., Stone, M.S., 2004. Age and palaeoenvironmental constraints on the genesis of the Yandi channel iron deposits, Marillana Formation, Pilbara, northwestern Australia. Australian Journal of Earth Sciences 51, 497-520.
Macphail, M.K., Truswell, E.M., 1989. Palynostratigraphy of the central west Murray Basin. Bureau of Mineral Resources journal of Australian geology and geophysics 11, 301-331.
Macphail, M.K., Truswell, E.M., 2004. Palynology of Site 1166, Prydz Bay, East Antarctica. Proceedings of the Ocean Drilling Program, Scientific Results 188, 1-43.
Mai, D.H., 1961. Uber eine fossile Tiliaceen-Blute und tilioiden Pollen aus dem Deutschen Tertiar. Geologie Beiheft 10, 54-93.
Maizatto, J.R., 1997. Análise paleoecológica e bioestratigráfica dos sedimentos cenozóicos da bacia do Gandarela, Quadrilátero Ferrífero, Minas Gerais, com base nos aspectos palinológicos e sedimentares. Departamento de Geologia, Universidade Federal de Ouro Preto, Dissertação de mestrado, 183p.
Maizatto, J.R., 2001. Análise bioestratigráfica, paleoecológica e sedimentológica das bacias terciárias do Gandarela e Fonseca - Quadrilátero Ferrífero - Minas Gerais, com base nos aspectos palinológicos e sedimentares. Departmento de Geologia. Universidade Federal de Ouro Preto, Ouro Preto, p. 249.
Maljavkina, V. S. 1949. Identification of spores and pollen of the Jurassic and Cretaceous. Trudy VNIGRI, N.S. 33, 1–138.
Mamczar, J., 1960. Sprawozdanie z wynikow analizy sporowo-pylkowej probek wegla, ilow I piaskow weglowych z otworu Trzcianka k. Pily. Archives of the Institute of Geology in Warszawa.
Mamczar, J., 1960. Wzorcowy profil srodkowego miocenu Polski srodkowej opracowany na podstawie analizy sporowo-pylkowej wegla brunatnego z wojewodztwa poznanskiego (Goslawice-Nieslusz K. Konina. Biul. Inst. Geol. 157, 13-68.
Mandal, J., 1997. Palynofossils from the Tertiary (Barail Group) of Nagaland: Palaeoecological interpretation and age. The Palaeobotanist 45, 98-108.
Mandal, J., Chandra, A., Bhattacharya, A.P., 2003. Palynology of the Baratang Formation, Andaman-Nicobar Islands and the significance of reworked palynomorphs. Palaeobotanist 52, 97-112.
Mandal J., Chandra A., Kar R.K., 1994. Palynofossils from the Kadamtala coal, Middle Andaman, India. Geophytology 23, 209-214.
Martin, A.R.H., Harris, W.K., 1974. Reappraisal of some palynomorphs of supposed proteaceous affinity. The genus Proteacidites Cookson ex Couper. Grana 14, 108-113.
Martin, H.A., 1973. The palynology of some Tertiary and Pleistocene deposits, Lachlan River Valley, New South Wales. Australian Journal of Botany, Supplementary Series 6, 1-57.
Martin, H.A., 1990. Tertiary climate and phytogeography in southeastern Australia. Review of Palaeobotany and Palynology 65, 47-55.
Martin, H.A., 1991. Dinoflagellate and spore pollen biostratigraphy of the S.A.D.M.E. MC63 bore, western Murray Basin. Alcheringa: An Australasian Journal of Palaeontology 15, 107-144.
Martin, H.A., 1997. The stratigraphic palynology of bores along the Darling River, downstream from Bourke, New South Wales. Proceedings of the Linnean Society of New South Wales 118, 51-67.
Martin, H. A., and Rouse, G. E., 1966, Palynology of Late Tertiary sediments from Queen Charlotte Islands, British Columbia: Canadian Jour. Botany, v. 44, p. 171-208, 12 pis.
Martínez, C., Madriñán, S., Zavada, M., Alberto Jaramillo, C., 2013. Tracing the fossil pollen record of Hedyosmum (Chloranthaceae), an old lineage with recent Neotropical diversification. Grana 52, 161-180.
Mathur Y. K., 1966. On the microflora in the Supra-Trappeans of western Kutch, India. Q. Jl. Geol. Min. metall. Soc. India 38, 33-51.
Mathur Y. K. & Chopra A. S. 1987. Palynofossils from the Cenozoic subsurface sediments of the Bengal Basin, India. Geosci. Jl. 8: 109-152.
McIntyre, D.J., 1965. Some new pollen species from New Zealand Tertiary deposits. New Zealand journal of botany 3, 204-214.
McIntyre, D.J., 1968. Further new pollen species from New Zealand Tertiary and uppermost Cretaceous deposits. New Zealand journal of botany 6, 177-204.
Mehrotra, N.C., and Sah, S.C.D. 1980. Taxonomic revision of some reticulate trilete spores and their significance in the stratigraphy of the Mikir Formation. In: Bharadwaj D.C. et al. (eds.) - Proceedings of the 4th International Palynological Conference, Lucknow, 1976-77, Volume 2, Birbal Sahni Institute of Palaeobotany, Lucknow: 649-662.
Melendi, D.L., Scafati, L.H., Volkheimer, W., 2003. Palynostratigraphy of the Paleogene Huitrera Formation in N-W Patagonia, Argentina. Neues Jahrbuch Fur Geologie Und Palaontologie-Abhandlungen 228, 205-273.
Menendez, C.A., Caccavari de Filice, M.A., 1975. Las especies de Nothofagidites (polen fosil de Nothofagus) de sedimentos Terciarios y Cretacicos de Estancias la Sara, Norte de Tierra del Fuego, Argentina. Ameghiniana 12, 165-183.
Ménouret, B., Châteauneuf, J.-J., Nury, D., Peigné, S., 2015. Aubenas-les-Alpes, a forgotten Oligocene mammalian site in Provence (S-E France). Part I – Carnivora, Perissodactyla and Microflora. Annales de Paléontologie 101, 241-250.
Meyer, B.L., 1956. Mikrofloristische Untersuchungen an jungtertiaren Braunkohlen im ostlichen Bayern Geologica Bavarica 25, 100-128.
Miao, Y., Wu, F., Chang, H., Fang, X., Deng, T., Sun, J., Jin, C., 2016. A Late-Eocene palynological record from the Hoh Xil Basin, northern Tibetan Plateau, and its implications for stratigraphic age, paleoclimate and paleoelevation. Gondwana Research 31, 241-252.
Mikhelis, A.A., Uziyuk, V.S., 1973. Subdivision of Paleogene-Neogene beds near the northwest margin of the Donbas based on palynologic data. Doklady Akademii Nauk SSSR 211, 173-176.
Mildenhall, D.C., 1972. Fossil pollen of Acacia type from New Zealand. New Zealand journal of botany 10, 485-494.
Mildenhall, D.C., 1978. Cranwellia costata n.sp. and Podosporites erugatus n.sp. from middle Pliocene (?early Pleistocene) sediments, South Island, New Zealand. Journal of the Royal Society of New Zealand 8, 253-274.
Mildenhall, D.C., 1994. Palynological reconnaissance of early Cretaceous to Holocene sediments,Chatham Islands, New Zealand. Institute of Geological and Nuclear Sciences monograph 7, pp. 206.
Mildenhall, D.C., Crosbie, Y.M., 1979. Some porate pollen from the upper Tertiary of New Zealand. New Zealand journal of geology and geophysics 22, 499-508.
Mildenhall, D.C., Harris, W.F., 1971. Status of Haloragacidites (al. Triorites) harrisii (Couper) Harris comb. nov. and Haloragacidites trioratus Couper, 1953. New Zealand journal of botany 9, 297-306.
Mildenhall, D.C., Pocknall, D.T., 1989. Miocene-Pleistocene spores and pollen from Central Otago, South Island, New Zealand. New Zealand Geological Survey paleontological bulletin 59, 128 pp.
Milne, L.A., 1988. Palynology of the Late Eocene lignitic sequence from the western margin of the Eucla Basin, Western Australia. Memoirs of the Association of Australasian Palaeontologists 5, 285-310.
Miner, E.L., 1935. Paleobotanical examinations of Cretaceous and Tertiary coals. American Midlands Naturalist 16, 585-625.
Mohr, B.A.R., 1990. Eocene and Oligocene Sporomorphs and Dinoflagellate Cysts from Leg 113 Drill Sites, Weddell Sea, Antarctica. Proceedings of the Ocean Drilling Program, Scientific Results 113, 595-612.
Morley, R.J., 1977. Palynology of the Tertiary and quaternary sediments in southeast Asia. Proceedings Indonesian Petroleum Association Sixth Annual Convention, pp. 255-276.
Morley R.J., 1982. Fossil pollen attributable to Alangium (Alangiaceae) from the Tertiary of Malesia. Review of Palaeobotany and Palynology 2, 65-94.
Muller, J., 1968. Palynology of the Pedawan and Plateau Sandstone Formations (Cretaceous – Eocene) in Sarawak, Malaysia. Micropaleontology 14, 1-37.
Muller, J., 1981. Fossil pollen records of extant angiosperms. The Botanical Review 47, 1-143.
Muller, J., Digiacomo, E., Van Erve, A., 1987. A palynological zonation for the Cretaceous, Tertiary and Quaternary of northern South America. American Association of Stratigraphic Palynologists Contributions Series, 19: 9-76.
Munz, P.A., 1941. The genus Boisduvalia (Onagraceae) Darwinia 5, 124-153.
Mürriger, F., Pflanzl, G., 1955. Pollenanalytische Datierungen einiger hessischer Braunkohlen. Notizbl. Hess. L. Amt Bodenforsch. 83, 71-89
Mürriger, F., Pflug, H.D., 1952. Uber einer palynologische Untersuchung des Braunkohlenlagers der Grube Emma bei Marxheim (Untermaingebeit). Notizbl. Hess. Laud. Bord. Wiesbaden 6, 56-66.
Nagy, E., 1963. Spores et pollens nouveaux d'une Coupe de la Briqueteries d'Eger (Hongrie). Pollen et spores 5, 397-412.
Nagy, E., 1963. Some new spore and pollen species from the Neogene of the Mecsek Mountain. Acta Botanica 9, 387-404.
Nagy, E., 1969. A Mecsek hegység alsóliász kıszénösszlete. Annals of the Hungarian Geological Institute 51, 246-970.
Nagy, E., 1985. Sporomorphs of the Neogene in Hungary. Geologica Hungarica, Series Palaeontologica 47, 1–470.
Najman, Y., Bickle, M., BouDagher-Fadel, M., Carter, A., Garzanti, E., Paul, M., Wijbrans, J., Willett, E., Oliver, G., Parrish, R., Akhter, S.H., Allen, R., Ando, S., Chisty, E., Reisberg, L., Vezzoli, G., 2008. The Paleogene record of Himalayan erosion: Bengal Basin, Bangladesh. Earth and Planetary Science Letters 273, 1-14.
Nakoman, E., 1965. Description d'un noveau genre de for, Corsinipollenites. Annales de la Societe Geologique du Nord 85, 155-158.
Nakoman, E., 1966. Contribution a l'etude palynologique des formations Tertiaires du Bassin de Thrace. I. Etude qualitative. Annales de la Societe Geologique du Nord 86, 65-107.
Naumova, S.N., 1937. The spores and pollen of the coals of U.S.S.R. 17th International Geological Congress, 60-61.
Newman, K.R., 1981. Palynologic biostratigraphy of some early Tertiary nonmarine formations in central and western Washington. Geological Society of America Special Paper 184, 49-65.
Nichols, D.J., Ames, H.T., Traverse, A., 1973. On Arecipites Wodehouse, Monocolpopollenites Thomson & Pflug, and the Species "Monocolpopollenites tranquillus". Taxon 22, 241-256.
Nichols, D.J., Ott, H.L., 1978. Biostratigraphy and evolution of the Momipites – Caryapollenites lineage in the Early Tertiary in the Wind River Basin, Wyoming. Palynology 2, 93-112.
Nickel, B., 1996. Palynofacies and palynostratigraphy of the Pechelbronn Beds in the Upper Rhine Rift Valley. Palaeontographica Abt. B 240, 1-151.
Norris, G., 1986. Systematic and stratigraphic palynology of Eocene to Pliocene strata in Imperial Nuktak C-22 Well, Mackenzie Delta Region, District of MacKenzie, Northwest Territories. Geological Survey of Canada Bulletin 340, 1-89.
Norris, G., 1997. Paleocene-Pliocene deltaic to inner shelf palynostratigraphic zonation, depositional environemtns and paleoclimates in the Imperial ADGO F-28 well, Beaufort-Mackenzie Basin. Geological Survey of Canada Bulletin 523, 1-71.
Norton, N.J., Hall, J.W., 1969. Palynology of the Upper Cretaceous and Lower Tertiary in the type locality of the Hell Creek Formation, Montana, USA. Palaeontographica B 125, 1-64.
O' Keefe, J.M.K., Sancay, R.H., Raymond, A.L., Yancey, T.E., 2005. A comparison of late Paleocene and late Eocene lignite depositional systems using palynology, upper Wilcox and Jackson Groups, east-central Texas. Geological Society of America Special Paper 387, 59-71.
Oboh, F.E., Morris, L.M.R., 1994. Early Oligocene Palynosequences in the Eastern Gulf Coast, U.S.A. Palynology 18, 213-235.
Olivero, E.B., Barreda, V., Marenssi, S.A., Santillana, S.N., Martinioni, D.R., 1999. Estratigrafia sedimentologia y palinologia de la Formacion Sloggett (Paleogeno continental). Tierra del Fuego. Revista de la Asociación Geológica Argentina 53, 504-516.
Ollivier-Pierre, M.-F., Riveline, J., Lautridou, J.P., Cavelier, C., 1988. Le fosse de Ceauce (Orne) et les bassins ludiens (Eocene superieur) de la partie orientale du Massif armoricain: Sedimentologie, paleontologie, Interet stratigraphique, paleogeographique et tectonique. Geologie de la France 1, 51-60.
Owens, J.P., Bybell, L.M., Paulachok, G., Ager, T.A., Gonzalez, V.M., 1988. Stratigraphy of the Tertiary sediments in a 945-foot-deep corehole near Mays Landing in the southeastern New Jersey Coastal Plain. U.S. Geological Survey Professional Paper 1484, 1-39.
Pacltová, B., 1984. Some Pollen of Recent and Fossil Species of the Genus Platanus L. Methodological Study. Acta Univ. Carol., Geol. 4, 367-391.
Pacltova, B., Simoncsics, P., 1970. New types of spores (genera ans species) from the Bohemian Miocene. Palaontologische Abhandlungen B (Palaobotanik) 3, 599-617.
Pais, J., 1992. Contributions to the Eocene palaeontology and stratigraphy of Beira Alta, Portugal. III - Eocene plant remains from Naia and Sobreda (Beira Alta, Portugal). Ciências da Terra 11, 91-108.
Palazzesi, L., Barreda, V., 2007. Major vegetation trends in the Tertiary of Patagonia (Argentina): A qualitative paleoclimatic approach based on palynological evidence. Flora - Morphology, Distribution, Functional Ecology of Plants 202, 328-337.
Pan, A.D., 2007. The Late Oligocene (28--27 Ma) Guang River flora from the northwestern plateau of Ethiopia. Unpublished Doctoral Dissertation, Southern Methodist University, Dallas. 235pp.
Pan, A.D., Jacobs, B.F., Dransfield, J., Baker, W.J., 2006. The fossil history of palms (Arecaceae) in Africa and new records from the Late Oligocene (28–27 Mya) of north-western Ethiopia. Botanical Journal of the Linnean Society 151, 69-81.
Panova, L.A., 1966. Spory i pyl’tsa iz neogenovykh otlozheny (Spores and pollen from Neogene deposits) Palaeopalinologia III. Trudy WSEGEI NS 141, 228-257.
Pant, D.D., 1954. Suggestions for the classification and nomenclature of fossil spores and pollen grains. The Botanical review 20, 33-60.
Partridge, A.D., 2006. New observations on the Cenozoic stratigraphy of the Bassian Rise derived from a palynological study of the Groper-1, Mullet-1 and Bluebone-1 wells, offshore Gippsland Basin, southeast Australia. Biostrata Report 2006/07, 1-36.
Pavlyutkin, B.I., Chekryzhev, I.Y., Petrenko, T.I., 2011. The Voznovo Formation: The reflection of the Early Oligocene Stage in the geological history of East Sikhote Alin. Russion Journal of Pacific Geology 5, 47-63.
Pearson, P.N., Nicholas, C.J., Singano, J.M., Bown, P.R., Coxall, H.K., van Dongen, B.E., Huber, B.T., Karega, A., Lees, J.A., Msaky, E., Pancost, R.D., Pearson, M., Roberts, A.P., 2004. Paleogene and Cretaceous sediment cores from the Kilwa and Lindi areas of coastal Tanzania: Tanzania Drilling Project Sites 1–5. Journal of African Earth Sciences 39, 25-62.
Petrescu, I., Codrea, V., 2004. The signifiaction of the Paleocene microflora from Jibou (Sălaj District) for the Paleogene palinological heritage of Romania. Acta Palaeontologica Romaniae 4, 351-360.
Pflanzl, G., 1956. Das Alter der Braunkohlen des Meissners, der Floze 2 und 3 des Hirschberges und eines benachbarten Kohlenlagers bei Laudenbach: Hesse Landesamt Bodenforschung Notizbl., v. 84, p. 232-244.
Pflug, H. D., 1953, Zur Entstehung und Entwicklung des angiospermiden Pollens in der Erdgeschichte. Palaeontographica, ser. B, v. 95, p. 60-171.
Piels, K.M., 1971. Palynology of Oligocene sediments from central British Columbia. Canadian Journal of Botany 49, 1885-1890.
Piels, K.M., 1977. Miocene palynological assemblages from central British Columbia. AASP Contributions Series 5A, 91-109.
Pierce, R.L., 1961. Lower Upper Cretaceous plant microfossils from Minnesota. Minnesota Geological Survey Bulletin 42, 86 pp.
Pierce, S.T., 1976. Morphology of Schizosporis reticulatus Cookson and Dettmann 1959. Geoscience and Man 15, 25-33.
Playford, G., 1982. Neogene palynomorphs from the Huon Peninsula, Papua New Guinea. Palynology 6, 29-54.
Pocknall, D.T., 1982. Palynology of the Bluecliffs Siltstone (Early Miocene), Otaio River, South Canterbury, New Zealand. New Zealand Geological Survey report Pal. 55, 24 p.
Pocknall, D.T., 1982. Palynology of Late Oligocene Pomahaka Bed sediments, Waikoikoi, Southland, New Zealand. New Zealand journal of botany 20, 263-287.
Pocknall, D.T., 1985. Palynology of Waikato Coal Measures (Late Eocene—Late Oligocene) from the Raglan area, North Island, New Zealand. New Zealand journal of Geology and Geophysics 28, 329-349.
Pocknall, D.T., Crosbie, Y.M., 1982. Taxonomic revision of some Tertiary tricolporate and tricolpate pollen grains from New Zealand. New Zealand journal of botany 20, 7-15.
Pocknall, D.T., Mildenhall, D.C., 1984. Late Oligocene-early Miocene spores and pollen from Southland, New Zealand. New Zealand Geological Survey Paleontological Bulletin 51, 66 p.
Pocock, S.A.J., 1964. Pollen and Spores of the Chlamydospermidae and Schizaeaceae from Upper Mannville Strata of the Saskatoon Area of Saskatchewan. Grana Palynologica 5, 129-209
Pocock, S.A.J., 1970. Palynology of the Jurassic sediments of Western Canada. Part 1. Terrestrial species. Palaeontographica Abteilung B 130, 12-136.
Pokrovskaja, I.M., Stelmak, N. K. 1960. Trudy Vsesojuzn. Nauchno-Issl. Geol. Inst. ser. 2. 30: 365.
Potonié, R., 1931. Zur mikroskopie der braunkohlen. Tertiäre Blütenstaubformen. I. Braunkohle 30, 325-333.
Potonié, R., 1931. Pollenformen der miozänen Braunkohle. II. Sitzungber. Naturforsch. Freunde. 31, 24–27.
Potonié, R., 1931. Pollenformen aus tertiären Braunkohlen. III. Jahrb. Preuß. Geol. Landesanst. 52, 1–7.
Potonié, R., 1931. Zur Mikroskopie der Braunkohle. Tertiäre Sporen- und Blütenstaubformen. IV. Braunkohle, 30, 554–556.
Potonié, R., 1934. Zur Mikrobotanik des eocanen Humodils des Geiseltals. Preuss. Geol. Landesanstalt, Inst. Palaobotanik und Petrographie Brennsteine Arb., v. 4, p. 25-117,
Potonié, R., 1951. Revision stratigraphisch wichtiger Sporomorphen des mitteleuropaischen Tertiars: Palaeontographica, ser, B, v. 91, nos. 5-6, p. 131-151.
Potonie, R., 1956. Synopsis der Gattungen der Sporae dispersae. I. Teil: Sporites. Beihefte zum Geologischen Jahrbuch 23, 103 p.
Potonié, R., 1958. Synopsis der Gattungen der Sporae dispersae. II Teil: Sporites (Nachtràge Saccites, Aletes, Praecolpates, Poliplicates, Monocolpates). Beihefte zum Geologischen Jahrbuch, Heft 31, 1-114.
Potonié, R., 1960. Synopsis der Gattungen der Sporae dispersae. III. Teil—Nachtrage, Sporites, Fortsetzung Pollenites mit Generalregister zu Teil I-III. Geol. Jahrb. Beihefte 39, 1-189.
Potonie, R., Gelletich, J., 1933. Über Pteridophyten-Sporen einer Eozänen Braunkohle aus Dorog in Ungarn. – S. B. Ges. nat. Freunde (1932), 33, 517-528.
Potonie, R., Ibrahim, A.C., Loose, F., 1932. Sporenformen aus den Flozen Agir und Bismarck des Ruhrgebietes. Neues Jahrbuch fur Mineralogie, Geologie, und Palaontologie B 67, 438-454.
Potonie, R., Kremp, G.O.W., 1954. Die Gattungen der palaozoischen Sporae dispersae und ihre Stratigraphie. Geologisches Jahrbuch 69, 111-194.
Potonie, R., Sah, S.C.D., 1960. Sporae dispersae of the lignites from Cannanore Beach on the Malabar Coast of India. The Palaeobotanist 7, 121-135.
Potonie, R., Thomson, P.W., Thiergart, F., 1950. Zur Nomenklatur und Klassifikation der neogene Sporomorphae (Pollen und Sporen). Geologisches Jahrbuch 65, 35-70.
Potonie, R., Venitz, H., 1934. Zur Mikrobotanik des miozänen Humodils der Niederrheinischen Bucht. – Arb. Inst. Paläobot. Petrogr. Brennsteine, Preuss. Geol. L.A. 5, 5-58.
Prebble, J.G., Raine, J.I., Barrett, P.J., Hannah, M.J., 2006. Vegetation and climate from two Oligocene glacioeustatic sedimentary cycles (31 and 24 Ma) cored by the Cape Roberts Project, Victoria Land Basin, Antarctica. Palaeogeography, Palaeoclimatology, Palaeoecology 231, 41-57.
Pross, J., Bruch, A., Kvacek, Z., 1998. Paläoklima-Rekonstruktion für den Mittleren Rupelton (Unter-Oligozän) des Mainzer Beckens auf der Basis mikro- und makrobotanischer Befunde. Mainzer Geowissenschaftiche Mitteilungen 27, 79-92.
Prothero, D.R., Donohoo, L.L., 2001. Magnetic stratigraphy and tectonic rotation of the middle Eocene Coaledo Formation, southwestern Oregon. Geophysical Journal International 145, 223-232.
Quattrocchio, M., 1978. Contribucion al conocimiento de la palinologia estratigrafica de la Formacion Lumbrera (Terciario Inferior, Grupo Salta). Ameghiniana 15, 285-300.
Quattrocchio, M., Martinez, M.A., Asensio, M.A., Cornou, M.E., Olivera, D.E., 2012. Palynology of El Foyel Group (Paleogene), Ñirihuau Basin, Argentina. Revista Brasileira de Paleontologia 15, 67-84.
Raatz, G. V., 1937/1938. Mikrobotanisch-stratigraphische Untersuchung der Braunkohle des Muskauer Bogens. Abhandlungen der Preußischen Geologischen Landesanstalt. N.F. 183, 1-48.
Raine, J.I., Mildenhall, D.C., Kennedy, E.M., 2011. New Zealand fossil spores and pollen: an illustrated catalogue. 4th edition. GNS Science miscellaneous series no. 4. http://data.gns.cri.nz/sporepollen/index.htm
Rakosi, L., 1973. A Dorogo-Medence Paleogen Kepzodmenyeinek Palinologiaja. Annales Instituti Geologici Publici Hungarici 55, 497-575.
Ramanujam, C.G.K., 1966. Pteridophytic spores from the Miocene lignite of South Arcot District, Madras. Palynological bulletin 2 & 3, 29-40.
Ramanujam, C.G.K., 1966. Palynology of the Miocene lignite from South Arcot District, Madras, India. Pollen et spores 8, 149-203.
Ramanujam, C.G.K., Reddy, P.R., Rao, G.M., 1991. Palynoassemblages of the subsurface Tertiary strata at Pattanakad, Alleppey District, Kerala State. Journal of the Palaeontological Society of India 36, 51-58.
Ramírez-Arriaga, E., Martínez-Hernández, E., Flores-Olvera, H., Ochotorena, H., Prámparo, M.B., 2008. Correlation of the Late Eocene-Early Oligocene Izúcar De Matamoros Evaporites (Cuayuca Formation) in Mexico Based on Parsimony Analysis of Endemicity. Palynology 32, 231-252.
Ramírez-Arriaga, E., Prámparo, M.B., Martínez-Hernández, E., Valiente-Baunet, A., 2006. Palynology of the Paleogene Cuayuca Formation (stratotype sections), southern Mexico: Chronostratigraphical and palaeoecological implications. Review of Palaeobotany and Palynology 141, 259-275.
Rao, K.P., Ramanujam, C.G.K., 1978. Palynology of the Neogene Quilon Beds of Kerala State in South India - 1. Spores of Pteridophytes and pollen of Monocotyledons. The Palaeobotanist 25, 397-427.
Rao, K.P., Ramanujam, C.G.K., 1982. Palynology of the Quilon Beds of Kerala State in South India - II - pollen of dicotyledons and discussion. The Palaeobotanist 30, 68-100.
Rao, M.R., 1995. Palynostratigraphic zonation and correlation of the Eocene-Early Miocene sequence in Alleppey district, Kerala, India. Review of Palaeobotany and Palynology 86, 325-348.
Rao, M.R., Sahni, A., Rana, R.S., Verma, P., 2013. Palynostratigraphy and depositional environment of Vastan Lignite Mine (Early Eocene), Gujarat, western India. Journal of Earth System Science 122, 289-307.
Regali, M.S., Uesugui, N., Santos, A.S., 1974. Palinologia dos sedimentos Meso-Cenozoicos do Brasil (1). Boletim Tecnico da Petrobras 17, 177-191.
Reimann, K.-U., Thaung, A., 1981. Results of palynostratigraphical investigations of the Tertiary sequence in the Chindwin Basin/ Northwestern Burma. Proceedings of the IV International Palynology Conference, Lucknow (1976-1977) 3, 380-395.
Reissinger, A., 1950, Die "Pollenanalyse," ausgedehnt auf alle Sedimentgesteine der geologischen Vergangenheit, II: Palaeontographica, B, v. 90, p. 99-126.
Renner, S.S., 2004. Multiple Miocene Melastomataceae Dispersal between Madagascar, Africa and India. Philosophical Transactions of the Royal Society B: Biological Sciences 359, 1485-1494.
Ridgway, K.D., Sweet, A.R., Cameron, A.R., 1995. Climatically induced floristic changes across the Eocene-Oligocene transition in the northern high latitudes, Yukon Territory, Canada. Geological Society of America Bulletin 107, 676-696.
Roche, E., 1969. Etude palynologique de sediments du Montien continental et du Landenien superieur en Hainaut. Bulletin de la Societe belge de geologie, de paleontologie et d'hydrologie 78, 131-146.
Roche, E., 1973. Etude des sporomorphes du Landenien de Belgique et de quelques gisements du Sparnacien Francais. Memoires pour servir a l'explication des Carte Geologiques et Minieres de la Belgique 13, 13-138.
Roche, E., Schuler, M., 1976. Analyse palynologique (pollen et spores) de divers gisements du Tongrien de Belgique. Service Geologique de Belgique, Professional Paper 1976.
Rodríguez-Forero, G., Oboh-Ikuenobe, F.E., Jaramillo-Munoz, C., Rueda-Serrano, M.J., Cadena-Rueda, E., 2012. Palynology of the Eocene Esmeraldas Formation, Middle Magdalena Valley Basin, Colombia. Palynology 36, 96-111.
Romero, E.J., 1973: Polen fosil de "Nothofagus" ("Nothofagidites") del Cretacico y Paleoceno de Patagonia. Revista del Museo de la Plata 7(47): 291-303.
Romero, E.J., 1977. Polen de gimnospermas y fagaceas de la formacion Rio Turbio (Eoceno), Santa Cruz, Argentina. Unidada de Paleobotanica y Palinologi, CIRGEO, J.R. de Velasco 847, Buenos Aires, Argentina: 219 p.
Romero, E.J., Zamaloa, M.C., 1985. Polen de Angiospermas de la formacion Rio Turbio (Eoceno), Provincia de Santa Cruz, Republica Argentina. Ameghiniana 22, 43-51.
Romero, E.J., Zamaloa, M.D.C., 1997. Clave para la identification de las especies y puesta a punto del registro de Nothofagidites en America del Sur. Ameghiniana 34, 207-214.
Ross, K., 1949. Investigations of the Senonian of the Kristianstad District, S. Sweden. 1. On a Cretaceous pollen and spore bearing clay deposit of Scania. Bulletin of the Geological Institution of the University of Upsala 34, 25-43.
Rossello, E.A., Ottone, E.G., Haring, C.E., Nevistic, V.A., 2004. Significado tectonico y paleoambiental de los niveles carbonosos paleogenos de Estancia la Correntina, Andes Fueguinos. Revista de la Asociación Geológica Argentina 59, 778-784.
Roubik, D.W., Moreno, J.E., 1991. Pollen and spores of Barro Colorado Island. Missouri Botanical Garden Monographs in Systematic Botany 36, 268pp.
Rouse, G.E., 1957. The application of a new nomenclatural approach to upper Cretaceous plant microfossils from western Canada. Canadian Journal of Botany 35, 349-375.
Rouse, G.E., 1962. Plant microfossils from the Burrard Formation of western British Columbia. Micropaleontology 8, 187-218.
Rouse, G.E., 1977. Paleogene palynomorph ranges in western and northern Canada, in Elsik, W. C., ed., Contributions of stratigraphic palynology (with emphasis on North America), v. 1, Cenozoic palynology. American Association of Stratigraphic Palynologists Contributions Series, v. 5A, p. 48-65.
Rudolph, K., 1935. Mikrofloristische untersuchung Tertiarer ablagerungen im nordlichen Bohmen. Beih. Bot. Zbl., Dresdan 54, 244-328.
Ruiz, A.S., 1987. Estratigrafia y sedimentologia de las formaciones lacustres del transito Eoceno-Oligoceno del NE de la Cuenca del Ebro. Universidad de Barcelona, Barcelona.
Rull, V., 2003. Contribution of Quantitative Ecological Methods to the Interpretation of Stratigraphically Homogeneous Pre-Quaternary Sediments: A Palynological Example from the Oligocene of Venezuela. Palynology 27, 75-98.
Rusu, A., Brotea, D., Ionescu, A., Nagymarosy, A., Wanek, F., 1993. Biostratigraphic study of the Eocene-Oligocene boundary in the type section of the Brebi Marls (Transylvania, Romania). Romanian Journal of Stratigraphy 75, 71-82.
Sah, S.C.D. 1967 Palynology of an Upper Neogene profile from Rusizi Valley (Burundi). Musée Royal de l’Afrique Centrale, Tervuren, Belgique. Annales Series in 8°, Sciences. Géologique, 57, 173 p.
Sah, S.C.D., Dutta, S.K., 1966 Palynostratigraphy of the sedimentary formations of Assam-1. Stratigraphical position of the Cherra Formation. The Palaeobotanist 15, 72-86.
Sah S.C.D., Jain K.P., 1965. Jurassic spores and pollen grains from the Rajmahal Hills, Bihar, India: with discussion on the age of the Rajmahal Inter-trappean beds. Palaeobotanist 13, 264–290.
Sah, S.C.D., Kar, R.K., 1970. Palynology of the Laki sediments in Kutch - 3. Pollen from the bore-holes around Jhulrai, Baranda and Panandhro. The Palaeobotanist 18, 127-142.
Sah, S.C.D., Kar R.K., Singh, Y., 1971. Stratigraphic range of Dandotiaspora Gen. nov. in the Lower Eocene sediments of India; Geophytology 1, 54–63.
Salard-Cheboldaeff, M., 1975. Quelques grains de pollen peripores Tertiaires du Cameroun. Revue de Micropaleontologie 17, 182-190.
Salard-Cheboldaeff, M., 1978. Sur la palynoflore Maestrichtienne et tertiaire du basin sédimentaire littoral du Cameroun. Pollen et Spores 20, 215--260.
Salard-Cheboldaeff, M., 1979. Palynologie maestrichtienne et tertiaire du cameroun. Etude qualitative et repartition verticale des principales especes. Review of Palaeobotany and Palynology 28, 365-388.
Salard-Cheboldaeff, M., 1990. Intertropical African palynostratigraphy from Cretaceous to Late Quaternary times. Journal of African Earth Sciences 11, 1-24.
Salard-Cheboldaeff, M., Miko-Angoula, I., Lang, J., 1995. Palynological approach of continental terminal palaeoenvironments in the Iullemmeden Basin (Niger). Revue de Micropaléontologie 38, 329-338.
Salujha S. K., Kindra G. S. & Rehman K. 1972. Palynology of the South Shillong Front-Part I: The Palaeogene of Garo Hills. In Ghosh A. K. et al. (Eds) Proceedings of the Symposium on Paleopalynology and Indian Stratigraphy, Calcutta, 1971. Botany Department, Calcutta University, pp. 265-291.
Salujha, S.K., Kindra, G.S., Rehman, K., 1980. Palynostratigraphy of Tertiary sediments of the Tulamura Anticline, Tripura. Pp. 667-685 in: Bharadwaj, D.C. et al. (eds), "Fourth International Palynological Conference, Proceedings, Volume 2". Birbal Sahni Institute of Palaeobotany, Lucknow.
Samant, B., Tapaswi, P.M., 2001. Palynology of the Early Eocene Surat Lignite deposits of Gujarat, India. Journal of the Palaeontological Society of India 46, 121-132.
Samoilovich, S.R., 1965. New pollen species of Upper Cretaceous angiosperm plants of Yakutia. In Samoilovich, S.R. (ed.) Trudy, Vsesoyuznogo neftyanogo Naucho-issledovateliskogo Geologorazvedochnogo Instituta (VNIGRI), Leningrad 239, 121-141.
Samoilovich, S.R., Mchedlishvili, N.D., 1961. Pyltsa I spory zapadnoi Sibiri Yura-Paleotsen. Trudy, Vsesoyuznogo neftyanogo Naucho-issledovateliskogo Geologorazvedochnogo Instituta (VNIGRI), Leningrad 177, 657 pp.
Saxena R.K. 1978. Palynology of the Matanomadh Formation in type area, north-western Kutch, India (Part 1). Systematic description of pteridophytic spores. Palaeobotanist 25, 448–456.
Saxena, R.K., 1979. Palynology of the Matanomadh Formation in type area, North-western Kutch, India (Part 2). Systematic description of gymnospermous and angiospermous pollen grains. The palaeobotanist 26, 130-143.
Saxena, R.K., 1979. Reworked Cretaceous spores and pollen grains from the Matanomadh Formation (Palaeocene), Kutch, India. The palaeobotanist 26, 167-174.
Saxena, R.K., Baruah, A.C., Saikia, T.C., 2002. Palynological marin index analysis of Eocene sediments of Geleki Field, Upper Assam: Technique for sequence stratigraphy. Gondwana Geological Magazine 17, 73-87.
Saxena R.K., Bhattacharyya A.P., 1990. Palynological investigation of the Dharmsala sediments in Dharmsala area, Kangra District, Himachal Pradesh. Geophytology 19(2), 109-116.
Saxena R.K., Khare S. 2004. Palynological investigation of the Jayamkondacholapuram Well 12, Tiruchirapalli District, Tamil Nadu, India. Geophytology 34(1-2): 73-93.
Saxena, R.K., Singh H.P., 1981. Pinjoriapollis, a new fossil pollen from the Pinjor Formation (Upper Siwalik) exposed near Chandigarh. Current Science, 50, 418-419.
Saxena, R.K., Trivedi, G.K., 2009. Palynological investigation of the Kopili Formation (Late Eocene) in North Cachar Hills, Assam, India. Acta Palaeobotanica 49, 253-277.
Scafati, L., Melendi, D.L., Volkheimer, W., 2009. A Danian subtropical lacustrine palynobiota from South America (Bororó Formation, San Jorge Basin, Patagonia - Argentina). Geological Acta 7, 35-61.
Schopf, J.M., Wilson, L.R., Bentall, R., 1944. An annotated synopsis of Paleozoic fossil spores and the definition of generic groups. Illinois State Geological Survey report of investigations 91, 73 p.
Schuler, M., Sittler, C., 1969. Etude palynologique et ecologique des series tertiares du bassin de Montbrison (Massif Central francais). Bull. Serv. Carte Geol. Als. Lorr. 22, 159-184.
Schulz, E., 1967. Sporenpalaontologische Untersuchungen ratoliassischer Schichten im Zentralteil des Germanischen Beckens. Palaontologische Abhandlungen B 2, 541-633.
Seward, A. C., 1914. Antarctic fossil plants: Brit. Antarctic ("Terra Nova") Exped., 1910, Nat. History Rept., Geology, v. 1, no. 1, p., figs. 1-6, maps A-C, pis. 1-8.
Shatilova, I.I., Mchedlishvili, N., 2009. The pollen of the genus Fupingopollenites in the Cenozoic deposits of Georgia. Bulletin of the Georgian National Academy of Sciences 3, 153-157.
Shatilova, I.I., Stuchlik, L., 1996. The genus Pteris L. in the Neogene deposits of western Georgia. Acta Palaeobotanica 36, 5-77.
Shpul, V.G., 2005. New data on the phytostratigraphy of the soyth-eastern slope of Voronezh Anteclise in the Eocene-Oligocene time. Proceedings of Voronezh state university, Geology 1, 55-69.
Singh, A., Misra, B.K., 1991. New colporate pollen taxa from Neyveli lignite,South India. Review of Palaeobotany and Palynology 67, 59-74.
Singh, A., Misra, B.K., 1991. Revision of some Tertiary pollen genera and species. Review of Palaeobotany and Palynology 67. 205-215.
Singh, A., Misra, B.K., 1991. A new spinose monosulcate genus Spinomonosulcites and an emendation of spinose porate Acanthotricolpites. Review of Palaeobotany and Palynology. 67, 217-227.
Singh, C., 1964. Microflora of the Lower Cretaceous Mannville Group, east-central Alberta. Research Council of Alberta bulletin 15, 238 p.
Singh, H.P., Tripathi, S.K.M., 1987. Palynology of the Jaintia Group (Palaeocene-Eocene) exposed along Jowai-Sonapur Road, Meghalaya, India (part II). Data analysis and interpretations. The Palaeobotanist 35, 301-313.
Singh R.Y., Dogra N.N., Vimal K.P., 1985. Palynology of the Barail sediments in the states of Assam and Meghalaya, India. J. Palynol. 21, 28-55.
Slodkowska, B., 2009. Palynology of the Palaeogene and Neogene from the Warmia and Mazury areas (NE Poland). Geologos 15, 219-234.
Snopkova, F., Gross, P., 1986. Nove poznatky o veku bielpotockeho suvrstvia na Orave. Geologické práce, Zprávy 84, 85-94.
Song, T., Tsao, L., 1976. The Paleocene spores and pollen grains from the Fushun coalfield, Northeast China. Acta Palaeontologica Sinica 15, 147-164 (In Chinese with English abstract).
Song, Z.C., Zhong, B.Z., 1984. Tertiary sporo-pollen assemblages from Jinggu, Yunnan. Bull. Nanjing Inst. Geol. Palaeontol. Acad. Sin. 8, 1–15
Song, Z., Guan, X., Zheng, Y., Li, Z., Wang, W., Hu, Z., 1985. A research on Cenozoic palynology of the Longjing structural area in the shelf basin of the East China Sea (Donghai) region. Anhui Science and Technology Publishing House, 264 pp.
Song Z., Li M., Zhong L., 1986. Cretaceous and early Tertiary sporo-pollen assemblages from the Sanshui Basin, Guangdong Province. Palaeontologia Sinica 171, new series A, 1-170.
Song, Z., Wang, W.-M., Huang, F., 2004. Fossil pollen records of extant angiosperms in China. The Botanical Review 70, 425-458.
Song Z., Zheng Y., Liu J., Ye P., Wang C., Zhou S., 1981. Cretaceous-Tertiary palynological assemblages from Jiangsu. Geological Publishing House, Peking, China.
Srivastava, S.K., 1966. Jurassic microflora from Rajasthan, India. Micropaleontology 12, 87-103.
Srivastava, S.K., 1966. Upper Cretaceous microflora (Maestrichtain) from Scollard, Alberta, Canada. Pollen et Spores 8, 497-552.
Srivastava, S.K., 1967. Palynology of Late Cretaceous Mammal Beds, Scollard, Alberta (Canada). Palaeogeography, Palaeoclimatology, Palaeoecology 3, 133-150.
Srivastava, S.K., 1972. Systematic description of some spores from the Edmonton Formation (Maestrichtian), Alberta, Canada. Palaeontographica, Abt. B 139, 1-46.
Srivastava, S.K., 1975. Maastrichtian microspore assemblages from the interbasaltic lignites of Mull, Scotland. Palaeontographica Abteilung B 150, 125-156.
Srivastava, S.K., 1987. Aspleniumsporites trivedii Gen et Sp Nov from the Neyveli Lignite of South India. Current Science 56, 305-306.
Stanley, E. A., 1965. Upper Cretaceous and Paleocene plant microfossils and Paleocene dinoflagellates and hystrichosphaerids from northwestern South Dakota. Bulls. Am. Paleontology, v. 49, no. 222, p. 177-384.
Stead, D.T., Awad, M.Z., 2005. Palynological zonation of the Cenozoic non-marine sediments, Muglad Basin, Sudan. In: Powell, A.J., Riding, J.B. (Eds.), Recent Developments in Applied Biostratigraphy. The Micropalaeontological Society Special Publications, London, pp. 161-178.
Stoian, L., 2002. Late Cretaceous - Late Eocene palynofloras from drillhole Troas 1, offshore Otway Basin, South Australia. Department for Primary Industries and Resources, Report Book 2002/010, 1-21.
Stoian, L., Cooper, S., 2003. Palynological evidence for Late Eocene and Late Miocene - Early Pliocene sediments on Flinders Island - implications for diamond exploration. MESA Journal 28, 32-35.
Stoian, L., Cooper, S., Chamberlain, C.C., 2008. Investigator Group Expedition 2006: Cainozoic sediments on Flinders Island, South Australia: Description, age and their implication for diamond exploration. Transactions of the Royal Society of South Australia 132, 57-73.
Stover, L.E., Evans, P.R., 1973. Upper Cretaceous - Eocene spore-pollen zonation, offshore Gippsland Basin, Australia. Geological Society of Australia, special publication number 4, 55-72.
Stover, L.E., Partridge, A.D., 1973 Tertiary and Late Cretaceous spores and pollen from the Gippsland Basin, southeastern Australia. Proceedings of the Royal Society, Victoria 85, 237-286.
Stover, L.E., Partridge, A.D., 1982. Eocene Spore-Pollen from the Werillup Formation, Western Australia. Palynology 6, 69-96.
Stuchlik, L., Ziembińska-Tworzydło, M., Kohlman-Adamska, A., Grabowska, I., Ważyńska, H., Słodkowska, B., Sadowska, A., 2001. Atlas of pollen and spores of the Polish Neogene, Volume 1 – spores. W. Szafer Institute of Botany, Polish Academy of Sciences, Kraków. 158pp.
Sun, J., Ni, X., Bi, S., Wu, W., Ye, J., Meng, J., Windley, B.F., 2014. Synchronous turnover of flora, fauna, and climate at the Eocene–Oligocene Boundary in Asia. Scientific Reports 4, 7463.
Sun, X.J., Kon, Z.-C., Li, M., 1980. New genera and species of Eogene pollen from northern part of South China sea. Acta Bot. Sin. 22, 191-197.
Sun, X.J., Li, M.X., Zhang, Y.Y., Lei, Z.Q., Kong, Z.C., Li, P., Qu, Q., Liu, Q.N., 1981. Tertiary palaeontology of North Continental Shelf of South China Sea, Spore and Pollen in Chinese Guangdong Science Technology Press, Guangzhou pp. 1–30.
Sutjipto, R.H., 1991. Sedimentology of the Melawi and Kentungau Basins, West Kalimantan, Indonesia. University of Wollongong, Wollongong, p. 255.
Takahashi, K., 1961. Pollen und Sporen des westjapanischen Alt-tertiars und Miozans (II. Teil): Kyushu Univ. Fac. Sci. Mem., Ser. D, Geology 11, 279-345.
Takahashi, K., 1991. Palynologic study of the Akkeshi and Tokotan Formations of the Nemuro Group, eastern Hokkaido. Bulletin of the Faculty of Liberal Arts, Nagasaki University. Natural science 31, 169-513.
Takahashi, K., Jux, U., 1982. Sporomorphen aus dem Palaogen des Bergischen Landes (West-Deustschland). Bull. Fac. Liberal Arts, Nagasaki Univ., Nat. Sci., 23, 23-134.
Takahashi, K., Jux, U., 1989. Palynology of Middle Tertiary lacustrine deposits from the Jos Plateau, Nigeria. Bulletin of the Faculty of Liberal Arts, Nagasaki University. Natural science 29, 181-366.
Takahashi, K., Jux, U., 1989. Palynologic investigation of Late Eocene to Early Oligocene lignites from Fayum Oasis, Egypt. Bulletin of the Faculty of Liberal Arts, Nagasaki University, Natural Science 29: 369-463.
Thanikaimoni, G., Caratini, C., Venkatachala, B.S., Ramanujam, C.G.K., Kar, R.K., 1984. Selected Tertiary Angiosperm pollen from India and their relationship with African Tertiary pollens. Institut Francais de Pondichery. Travaux de la Section Scientific et Technique 19, 92 p.
Thiele-Pfeiffer, H., 1980. Die Miozäne Mikroflora aus dem Braunkohlentagebau Oder bei Wackersdorf/Oberpfalz. Palaeontographica Abt. B 174, 95–224.
Thiergart, F., 1937. Die Pollenflora der Niederlausitzer Braunkohle, besonders im Profil der Grube Marga bei Senftenberg. Jahrbuch der Preussischen Geologischen Landesanstalt zu Berlin 58, 282-351.
Thiergart, F., 1940. Die mikropalaontologie als Pollenanalyse in dienst der Braunkohlenforschung. Brennstoff-Geologie 13, 1-82.
Thiergart, F., 1953. Uber einige sporen und pollen der Perutzer Schichten (Bohemen). Palaeontographica Abteilung B 9, 53-59.
Thomson, P.W., Pflug, H.D., 1953. Pollen und sporen des mitteleuropaischen Tertiars. Palaeontographica Abt. A 94, 1-138.
Tissot, C., Djuwansah, M.R., Marius, C., 1988. Evolution de la mangrove en Guyanne au cours de l’Holocene. Etude palynologique. Institude francais de Pondichery, Travaux de la section Scientifique et Techique 25, 125-137.
Tomasini-Ortiz, A.C., Martinez-Hernandez, E., 1984. Palinologia del Eoceno - Oligoceno de Simojovel, Chiapas. Paleontologia Mexicana 50, 1-61.
Torricelli, S., Biffi, U., 2001. Palynostratigraphy of the Numidian Flysch of Northern Tunisia (Oligocene-Early Miocene). Palynology 25, 29-55.
Traverse, A., 1955. Pollen analysis of the Brandon lignite of Vermont. U.S. Bur. Mines Rept. Inv. 5151, pp. 107.
Traverse, A., 1994. Palynofloral geochronology of the Brandon Lignite of Vermont, USA. Review of Palaeobotany and Palynology 82, 265-297.
Trevisan, L., 1967. Pollini fossili del Miocene superiore nei Tripoli del Gabbro (Toscana). Palaeontographica Italica, 62, 1-78.
Tripathi, S.K.M., Singh, H.P., 1984. Two new pollen genera from the Lower Tertiary sediments of Meghalaya. The Palaeobotanist, 32, 153-157.
Tripathi, S.K.M., Singh, H.P., 1984. Palynostratigraphical zonation and correlation of the Jowai-Sonapur Road Section (Palaeocene-Eocene), Meghalaya, India. In: Tiwari, R.S. et al. (eds.) – Proceedings of the 5th Indian Geophytological Conference, Lucknow, 1983. Special Publication, Palaeobotanical Society. Lucknow, 316-328.
Tripathi, S.K.M., Singh, H.P., 1985. Palynology of the Jaintia Group (Palaeocene-Eocene) exposed along Jowai-Sonapur Road, Meghalaya, India. - Part 1. Systematic palynology. Geophytology 15, 164-187.
Trivedi, G.K., 2009. Palynofloral diversity in the Kopili Formation (Late Eocene) from north- east India. Acta Musei Nationalis Pragae Series B - Historia Naturalis 65, 9-24.
Trivedi, G.K., Saxena, R.K., 2000. Palynofloral investigation of the Kopili Formation (Late Eocene) exposed near Umrongso in North Cachar Hills District, Assam, India. Palaeobotanist 49, 269-280.
Trop, J.M., Ridgway, K.D., Sweet, A.R., 2004. Stratigraphy, palynology and provenance of the Colorado Creek basin, Alaska, USA: Oligocene transpressional tectonics along the central Denali fault system. Canadian Journal of Earth Sciences 41, 457-480.
Truswell, E.M., Marchant, N.G., 1986. Early Tertiary pollen of probable Droseracean affinity from central Australia. Special Papers in Palaeontology 35, 163-178.
Truswell, E.M., Owen, J.A., 1988. Eocene pollen from Bungonia, New South Wales. Memoir of the Association of Australasian Paleontologists 5, 259-284.
Truswell, E.M., Sluiter, I.R., Harris, W.K., 1985. Palynology of the Oligocene-Miocene sequence in the Oakvale-1 corehole, western Murray Basin, South Australia. Bureau of Mineral Resources journal of Australian geology and geophysics 9, 267-295.
Tschudy, B.D., 1973. Palynology of the Upper Campanian (Cretaceous) Judith River Formation, north-central Montana. Geological Survey of America, professional paper 770, 1-42.
Utescher, T., Mosbrugger, V., 2010. Palaeoflora database. Available from: http://www.palaeoflora.de.
Van der Hammen, T., 1954. The development of Colombian flora throughout geological periods I, Maastrictian to Lower Tertiary. Boletin Geologico (Bogota) 2, 49-106.
Van der Hammen, T., 1956. Description of some genera and species of fossil pollen and spores. Boletin Geologico (Bogota) 4, 63-101.
Van der Hammen, T., 1963. A palynological study on the Quaternary of British Guiana. Leidese Geologische Mededelingen 29, 125-180.
Van der Hammen, T., Garcia, C., 1966. The Paleocene pollen flora of Colombia. Leidese Geologische Mededelingen 35, 105-114.
Van Der Hammen, T., Wymstra, T.A., 1964. A palynological study on the Tertiary and Upper Cretaceous of British Guiana. Leidse Geologische Mededelingen 30, 183-241.
Van Hoeken-Klinkenberg, P.M.J., 1964. A palynological investigation of some Upper-Cretaceous sediments in Nigeria. Pollen et Spores 6, 209-231.
Van Hoeken-Klinkenberg, P.M.J., 1966. Maastrictian Paleocene and Eocene pollen and spores from Nigeria. Leidse Geologische Mededelingen 38, 37-48.
Varma, C.P., Rawat, M.S., 1963. A note on some diporate grains recovered from Tertiary horizons of India and their potential marker value. Grana Palynologica, 4, 130-139.
Vassilevskaya, N.D., 1957. Badkhys Eocene flora (Turkmenia), 103–176. In Afrikan Nikolaevich Kryshtofovich, Memory issue. Academy of Sciences of the USSR, Moskva, Leningrad.
Venkatachala, B.S., Kar, R.K., 1969. Palynology of the Tertiary sediments of Kutch - 1. Spores and pollen from borehole No. 14. The palaeobotanist 17, 157-178.
Venkatachala, B.S., Kar, R.K., 1969. Palynology of the Mesozoic sediments of Kutch, W. India. 6. Three new species of Applanopsis with remarks on the morphology of the genus. J. Sen Memorial Volume, 33-43.
Venkatachala, B.S., Rawat, M.S., 1972. Palynology of the Tertiary sediments in the Cauvery Basin. I. Palaeocene-Eocene palynoflora from the sub-surface. Proc. Sem. Palaeopalynol. Indian Stratigr. Calcutta 1971, 292-374.
Venkatachala, B.S., Rawat, M.S., 1972. Palynology of the Tertiary sediments in the Cauvery Basin. II. Oligocene-Miocene palynoflora from the sub-surface. Palaeobotanist 20, 238-363.
Venkatachala, B.S., Rawat, M.S., 1973. Palynological zonation of the Tertiary sub-crop sequence in the Cauvery Basin, India. The Palynology of Cenophytic. Proceedings of the III International Palynological Conference. NAUKA, Moscow, pp. 73-78.
Villalba-Breva, S., Martin-Closas, C., Marmi, J., Gomez, B., Fernandez Marron, M.T., 2012. Peat-forming plants in the Maastrichtian coals of the Eastern Pyrenees. Geologica Acta 10, 189-207.
Volkova, V.S., Kuz'mina, O.B., 2005. Flora, vegetation, and climate of the Middle Cenophytic (Paleocene—Eocene) of Siberia: Palynological data. Russian Geology and Geophysics 46, 844-855.
Wagstaff, B.E., Gallagher, S.J., Lanigan, K.P., 2006. Late Cretaceous palynological correlation and environmental analyses of fluvial reservoir facies of the Tuna Field, Gippsland Basin, southeast Australia. Review of Palaeobotany and Palynology 138, 165-186.
Wanntorp, L., Vajda, V., Raine, J.I., 2011. Past diversity of Proteaceae on subantarctic Campbell Island, a remote outpost of Gondwana. Cretaceous research 32, 357-367.
Weyland, H., Krieger, W., 1953. Die Sporen und Pollen der Aachener Kreide und ihre Bedeutung fur die Charakterisierung des Mittleren Senons. Palaeontographica Abteilung B 95. 6-29.
Weyland, H., Pflug, H.D., 1957. Die Pflanzenreste der pliozänen Braunkohle von Ptolemais in Nordgriechenland. I. Palaeontographica Abt. B, 102(4-6), 96-109.
White, J.M., 2012. The palynostratigraphy, age and environment of strata penetrated by the Mallik 5L-38 gas hydrate research well determined by differentiating the recycled and contemporaneous palynomorphs. Geological Survey of Canada Open File 6882, 1-89.
Wijmstra, T.A., and Van der Hammen, T., 1964, Palynological data on the age of the bauxite in British Guiana and Surinam: Geologie en Mijnbouw, v. 43, p. 143.
Williams, V.E., 1986. Palynological study of the continental shelf sediments of the Labrador Sea. The University of British Colombia, Vancouver, p. 216.
Wilson, L.R., Webster, R.M., 1946. Plant microfossils from a Fort Union coal of Montana. American journal of botany 33, 271-278.
Wingate, F.H., Nichols, D.J., 2001. Palynology of the uppermost Eocene lacustrine deposits at Florissant Fossil Beds National Monument, Colorado. Proceedings of the Denver Museum of Nature and Science 4, 71-135.
Wodehouse, R. P., 1933. Tertiary pollen. II, The oil shales of the Eocene Green River formation: Torrey Bot. Club Bull. 60, 479-524.
Wolff, H., 1934. Mikrofossilien des pliozanen Humodils der Grube Freigericht bei Dettingen a. M. und Vergleich mit alteren Schichten des Tertiars sowie post-Tertiaren Ablagerungen. Arbeiten aus dem Institut fur Palaobotanik und Petrographie der Brennsteine 5, 55-86.
Wood, G.R., 1986. Late Oligocene to early Miocene palynomorphs from GSQ Sandy Cape 1-3R. Geological Survey of Queensland publication 387, 1-27.
Yancey, T.E., Elsik, W.C., Sancay, R.H., 2003. The palynological record of Late Eocene climate change, northwest Gulf of Mexico. In: Prothero, D.R., Ivany, L.C., Nesbitt, E.A. (Eds.), From greenhouse to icehouse: The marine Eocene - Oligocene Transition. Columbia University Press, New York, pp. 252-268.
Yang, J., Lu, S., Liu, W., Peng, S., Zhang, Y., 2005. Paleocene climate and stratigraphic era based on the sporopollen in Lushi Basin, Henan Province. Geological Survey and Research 28, 151-159.
Yao, Y.-F., Bruch, A.A., Mosbrugger, V., Li, C.-S., 2011. Quantitative reconstruction of Miocene climate patterns and evolution in Southern China based on plant fossils. Palaeogeography, Palaeoclimatology, Palaeoecology 304, 291-307.
Yi, S., Yi, S., Batten, D.J., Yun, H., Park, S.-J., 2003. Cretaceous and Cenozoic non-marine deposits of the Northern South Yellow Sea Basin, offshore western Korea: palynostratigraphy and palaeoenvironments. Palaeogeography, Palaeoclimatology, Palaeoecology 191, 15-44.
Yu, J., Guo, Z., Mao, S., 1981. Cretaceous palynological assemblages from the district south of the Songhua River, in assemblage of Late Cretaceous sporo-pollens in the Songhua Jiang-Liao He Basin. Daqing Oil Field Development Research Institute, Professional Papers on Stratigraphy and Paleontology [Chinese], pp. 1-117.
Yu, J., Zhang, H., Lin, Q., Gu, Y., Zhang, Z., 2003. Geological implications of sporopollenites flora from Tertiary Xining Group in Minhe County, Qinghai Province. Earth Science - Journal of China University of Geosciences 28, 401-406.
Zalinskaya, E. D., 1957, Stratigrafieheskoe znachenie pyl'tsy golosemennykh kainozoiskikh otlozhenii Pavlodarskogo Priirtysh'ia i Severnogo Priaral'ia [Stratigraphic significance of pollen grains of gymnosperms of the Cenozoic deposits of the Irtysh basin and of the northern Aral basin]. Akademii Nauk SSSR Geofizicheskii Institut Trudy 6, 219 pp.
Zalinskaya, E. D., 1963. Angiosperm pollen and its significance for the fundamental stratigraphy of the Upper Cretaceous and Palaeogene. Trudy Geologicheskogo Instituta. Akademiya nauk SSSR 74, 258 pp. (In Russian)
Zamaloa, M.D.C., 1992, A new species of Nothofagidites, N. americanus, from Patagonia and Antarctica: Review of Palaeobotany and Palynology, v. 72, p. 49-53.
Zamaloa, M.D.C., Barreda, V.D., 1992, Nothofagidites tehuelchesii, a new species from the Tertiary of Patagonia: Review of Palaeobotany and Palynology, v. 72, p. 55-59.
Zamaloa, M.D.C., Romero, E.J., 1990. Some Spores and Pollen from the Cullen Formation (Upper Eocene to Middle Oligocene), Tierra Del Fuego, Argentina. Palynology 14, 123-133.
Zaporozhets, N.I., Akhmetiev, M.A., 2015. Assemblages of organic-walled phytoplankton, pollen, and spores from the Solenovian Horizon (lower Oligocene) of Western Eurasia. Stratigraphy and Geological Correlation 23, 326-350.
Zaporozhets, N., Sinel’nikova, V., Akhmet’ev, M., 2006. Organic-walled phytoplankton from Paleogene sections of Kamchatka. Stratigraphy and Geological Correlation 14, 668-689.
Zauer, V.V., 1960. On late Permian floras from Solikamsk. Palaeontologische Zhurnal 4, 114-124.
Zhang, L., 1987. The application of palynostratigraphy to the prospecting of energy resources in Sichuan. Palaeontologia Cathayana 3, 317-367.
Zhang, X., 1988. Early Tertiary palynological assemblages from northern Shanxi and a discussion and their geological age. Professional Papers of Stratigraphy and Palaeontology 20, 165-177.
Zhang, Y., Zhan, J., 1991. Late Cretaceous and Early Tertiary Spores and Pollen from the Western Tarim Basin, S. Xinjiang, China. Ke Xue Chu Ban She. 319, pp.
Ziembinska-Tworzydlo, M., 1974. Palynological characteristics of the Neogene of western Poland. Acta Palaeontologica Polonica 19, 309-432.
Ziembinska-Tworzydlo, M., Grabowska, I., Kohlman-Adamska, A., Skawinska, K., Slodkowska B., Stuchlik, L., Sadowska, A., Wazynska, H., 1994. Taxonomical revision of selected pollen and spores taxa from Neogene deosits. – In: Stuchlik L. (ed.) Neogene pollen flora of Central Europe, I. Acta Palaeobotanica, Supplementum No 1, 5-30.
Ziva, M.V., 1973. Palynological characteristic of Paleogene deposits of the Amur-Seya depression. The Palynology of Cenophytic. Proceedings of the III International Palynological Conference. NAUKA, Moscow, pp. 89-93.
